# Supplementary material for: Design and Immunoinformatic Assessment of Candidate Multivariant mRNA Vaccine Construct against Immune Escape Variants of SARS-CoV-2
Source: Polymers (Basel). 2022 Aug 10;14(16):3263. doi: 10.3390/polym14163263 (PMC9414445; doi:10.3390/polym14163263)
Supplement: Supplementary file 1 [file polymers-14-03263-s001.zip]

Archive with 7 entries (7 files):
- File S1.aln
- File S2.aln
- File S3.xlsx
- File S4.xlsx
- File S5.xlsx
- File S6.pdf
- Table S1.pdf
