# Supplementary material for: Design and Immunoinformatic Assessment of Candidate Multivariant mRNA Vaccine Construct against Immune Escape Variants of SARS-CoV-2
Source: Polymers (Basel). 2022 Aug 10;14(16):3263. doi: 10.3390/polym14163263 (PMC9414445; doi:10.3390/polym14163263)
Supplement: Supplementary file 1 [file polymers-14-03263-s001.zip › File S1.aln]

CLUSTAL 2.1 multiple sequence alignment


Beta_EPI_ISL_1381260          SQCVNLTTRTQLPPAYTNSFTRGVYYPDKVFRSSVLHSTQDLFLPFFSNV
Beta_EPI_ISL_12651477         SQCVNLTTRTQLPPAYTNSFTRGVYYPDKVFRSSVLHSTQDFFLPFFSNV
Beta_EPI_ISL_12043248         SQCVNLTTRTQLPPAYTNSFTRGVYYPDKVFRSSVLHSTQDLFLPFFSNV
Beta_EPI_ISL_6963049          SQCVNLTTRTQLPPAYTNSFTRGVYYPDKVFRSSVLHSTQDLFLPFFSNV
Beta_EPI_ISL_6963118          SQCVNLTTRTQLPPAYTNSFTRGVYYPDKVFRSSVLHSTQDLFLPFFSNV
Beta_EPI_ISL_6963122          SQCVNFTTRTQLPPAYTNSFTRGVYYPDKVFRSSVLHSTQDLFLPFFSNV
Beta_EPI_ISL_6963124          SQCVNFTTRTQLPPAYTNSFTRGVYYPDKVFRSSVLHSTQDLFLPFFSNV
Beta_EPI_ISL_6963052          SQCVNFTTRTQLPPAYTNSFTRGVYYPDKVFRSSVLHSTQDLFLPFFSNV
Beta_EPI_ISL_12043246         SQCVNFTTRTQLPPAYTNSFTRGVYYPDKVFRSSVLHSTQDLFLPFFSNV
Beta_EPI_ISL_12651469         SQCVNLTTRTQLPPAYTNSFTRGVYYPDKVFRSSVLHSTQDLFLPFFSNV
Gamma_EPI_ISL_12057032        SQCVNFTNRIQLPSAYTNSFTRGVYYPDKVFRSSVLHSTQDLFLPFFSNV
Gamma_EPI_ISL_12625273        SQCVNFTNRTQLPSAYTNSFTRGVYYPDKVFRSSVLHSTQDLFLPFFSNV
Gamma_EPI_ISL_12625201        SQCVNFTNRTQLPSAYTNSFTRGVYYPDKVFRSSVLHSTQDLFLPFFSNV
Gamma_EPI_ISL_12059830        SQCVNFTNRTQLPSAYTNSFTRGVYYPDKVFRSSVLHSTQDLFLPFFSNV
Gamma_EPI_ISL_12625198        SQCVNFTNRTQLPSAYTNSFTRGVYYPDKVFRSSVLHSTQDLFLPFFSNV
Gamma_EPI_ISL_1171658         SQCVNFTNRTQLPSAYTNSFTRGVYYPDKVFRSSVLHSTQDLFLPFFSNV
Gamma_EPI_ISL_7156307         SQCVNFTNRTQLPSAYTNSFTRGVYYPDKVFRSSVLHSTQDLFLPFFSNV
Gamma_EPI_ISL_7156303         SQCVNFTNRTQLPSAYTNSFTRGVYYPDKVFRSSVLHSTQDLFLPFFSNV
Gamma_EPI_ISL_7156304         SQCVNFTNRTQLPSAYTNSFTRGVYYPDKVFRSSVLHSTQDLFLPFFSNV
Gamma_EPI_ISL_7156305         SQCVNFTNRTQLPSAYTNSFTRGVYYPDKVFRSSVLHSTQDLFLPFFSNV
Omicron_EPI_ISL_12208036      SQCVNLITRTQS---YTNSFTRGVYYPDKVFRSSVLHSTQDLFLPFFSNV
Omicron_EPI_ISL_12118309      SQCVNLITRTQS---YTNSFTRGVYYPDKVFRSSVLHSTQDLFLPFFSNV
Omicron_EPI_ISL_12117965      SQCVNLITRTQS---YTNSFTRGVYYPDKVFRSSVLHSTQDLFLPFFSNV
Omicron_EPI_ISL_12117963      SQCVNLITRTQS---YTNSFTRGVYYPDKVFRSSVLHSTQDLFLPFFSNV
Omicron_EPI_ISL_12697445      SQCVNLITRTQS---YTNSFTRGVYYPDKVFRSSVLHSTQDLFLPFFSNV
OXE_EPI_ISL_13649601          SQCVNLITRTQS---YTNSFTRGVYYPDKVFRSSVLHSTQDLFLPFFSNV
OXE_EPI_ISL_13666639          SQCVNLITRTQS---YTNSFTRGVYYPDKVFRSSVLHSTQDLFLPFFSNV
OXE_EPI_ISL_13648417          SQCVNLITRTQS---YTNSFTRGVYYPDKVFRSSVLHSTQDLFLPFFSNV
OXE_EPI_ISL_13604952          SQCVNLITRTQS---YTNSFTRGVYYPDKVFRSSVLHSTQDLFLPFFSNV
OXE_EPI_ISL_13651040          SQCVNLITRTQS---YTNSFTRGVYYPDKVFRSSVLHSTQDLFLPFFSNV
Omicron_EPI_ISL_12118310      SQCVNLITRTQS---YTNSFTRGVYYPDKVFRSSVLHSTQDLFLPFFSNV
OXE_EPI_ISL_13614167          SQCVNLITRTQS---YTNSFTRGVYYPDKVFRSSVLHSTQDLFLPFFSNV
Delta_EPI_ISL_3446728         SQCVNLRTRTQLPPAYTNSFTRGVYYPDKVFRSSVLHSTQDLFLPFFSNV
Delta_EPI_ISL_7194890         SQCVNLRTRTQLPPAYTNSFTRGVYYPDKVFRSSVLHSTQDLFLPFFSNV
Delta_EPI_ISL_12064531        SQCVNLRTRTQLPPAYTNSFTRGVYYPDKVFRSSVLHSTQDLFLPFFSNV
Delta_EPI_ISL_12064532        SQCVNLRTRTQLPPAYTNSFTRGVYYPDKVFRSSVLHSTQDLFLPFFSNV
Delta_EPI_ISL_7194887         SQCVNLRTRTQLPPAYTNSFTRGVYYPDKVFRSSVLHSTQDLFLPFFSNV
Delta_EPI_ISL_7194892         SQCVNLRTRTQLPPAYTNSFTRGVYYPDKVFRSSVLHSTQDLFLPFFSNV
Delta_EPI_ISL_12064534        SQCVNLRTRTQLPPAYTNSFTRGVYYPDKVFRSSVLHSTQDLFLPFFSNV
Delta_EPI_ISL_12064543        SQCVNLRTRTQLPPAYTNSFTRGVYYPDKVFRSSVLHSTQDLFLPFFSNV
Delta_EPI_ISL_7194889         SQCVNFRTRTQLPPAYTNSFTRGVYYPDKVFRSSVLHSTQDLFLPFFSNV
Delta_EPI_ISL_7194891         SQCVNLRTRTQLPPAYTNSFTRGVYYPDKVFRSSVLHSTQDLFLPFFSNV
OXE_EPI_ISL_13571156          SQCVNLRTRTQLPPAYTNSFTRGVYYPDKVFRSSVLHSTQDLFLPFFSNV
Lambda_EPI_ISL_3460005        SQCVNLTTRTQLPPAYTNSFTRGVYYPDKVFRSSVLHSTQDLFLPFFSNV
Lambda_EPI_ISL_11840897       SQCVNLTTRTQLPPAYTNSFTRGVYYPDKVFRSSVLHSTQDLFLPFFSNV
Lambda_EPI_ISL_7961431        SQCVNLTTRTQLPPAYTNSFTRGVYYPDKVFRSSVLHSTQDLFLPFFSNV
Lambda_EPI_ISL_7464445        SQCVNLTTRTQLPPAYTNSFTRGVYYPDKVFRSSVLHSTQDLFLPFFSNV
Lambda_EPI_ISL_7464420        SQCVNLTTRTQLPPAYTNSFTRGVYYPDKVFRSSVLHSTQDLFLPFFSNV
Lambda_EPI_ISL_7464444        SQCVNLTTRTQLPPAYTNSFTRGVYYPDKVFRSSVLHSTQDLFLPFFSNV
Lambda_EPI_ISL_7464450        SQCVNLTTRTQLPPAYTNSFTRGVYYPDKVFRSSVLHSTQDLFLPFFSNV
Lambda_EPI_ISL_8189775        SQCVNLITRTQLPPAYTNSFTRGVYYPDKVFRSSVLHSTQDLFLPFFSNV
Lambda_EPI_ISL_11686187       SQCVNLTTRTQLPPAYTNSFTRGVYYPDKVFRSSVLHSTQDLFLPFFSNV
Lambda_EPI_ISL_11686136       SQCVNLTTRTQLPPAYTNSFTRGVYYPDKVFRSSVLHSTQDLFLPFFSNV
Alpha_EPI_ISL_11828096        SQCVNLTTRTQLPPAYTNSFTRGVYYPDKVFRSSVLHSTQDLFLPFFSNV
Alpha_EPI_ISL_11891956        SQCVNLTTRTQLPPAYTNSFTRGVYYPDKVFRSSVLHSTQDLFLPFFSNV
Alpha_EPI_ISL_643519          SQCVNLTTRTQLPPAYTNSFTRGVYYPDKVFRSSVLHSTQDLFLPFFSNV
Alpha_EPI_ISL_12047904        SQCVNLTTRTQLPPAYTNSFTRGVYYPDKVFRSSVLHSTQDLFLPFFSNV
Alpha_EPI_ISL_7191367         SQCVNLTTRTQLPPAYTNSFTRGVYYPDKVFRSSVLHSTQDLFLPFFSNV
Alpha_EPI_ISL_728343          SQCVNLTTRTQLPPAYTNSFTRGVYYPDKVFRSSVLHSTQDLFLPFFSNV
Alpha_EPI_ISL_7191421         SQCVNLTTRTQLPPAYTNSFTRGVYYPDKVFRSSVLHSTQDLFLPFFSNV
Alpha_EPI_ISL_7191276         SQCVNLTTRTQLPPAYTNSFTRGVYYPDKVFRSSVLHSTQDLFLPFFSNV
Alpha_EPI_ISL_11906980        SQCVNLTTRTQLPPAYTNSFTRGVYYPDKVFRSSVLHSTQDLFLPFFSNV
Alpha_EPI_ISL_11811784        SQCVNLTTRTQLPPAYTNSFTRGVYYPDKVFRSSVLHSTQDLFLPFFSNV
Mu_EPI_ISL_11696091           SQCVNLTTRTQLPPAYTNSFTRGVYYPDKVFRSSVLHSTQDLFLPFFSNV
Mu_EPI_ISL_11696020           SQCVNLTTRTQLPPAYTNSFTRGVYYPDKVFRSSVLHSTQDLFLPFFSNV
Mu_EPI_ISL_6976265            SQCVNLTTRTQLPPAYTNSFTRGVYYPDKVFRSSVLHSTQDLFLPFFSNV
Mu_EPI_ISL_12017326           SQCVNLTTRTQLPPAYTNSFTRGVYYPDKVFRSSVLHSTQDLFLPFFSNV
Mu_EPI_ISL_6990142            SQCVNLTTRTQLPPAYTNSFTRGVYYPDKVFRSSVLHSTQDLFLPFFSNV
Mu_EPI_ISL_6989642            SQCVNLTTRTQLPPAYTNSFTRGVYYPDKVFRSSVLHSTQDLFLPFFSNV
Mu_EPI_ISL_12013411           SQCVNLTTRTQLPPAYTNSFTRGVYYPDKVFRSSVLHSTQDLFLPFFSNV
Mu_EPI_ISL_6990137            SQCVNLTTRTQLPPAYTNSFTRGVYYPDKVFRSSVLHSTQDLFLPFFSNV
Mu_EPI_ISL_4036743            SQCVNLTTRTQLPPAYTNSFTRGVYYPDKVFRSSVLHSTQDLFLPFFSNV
Mu_EPI_ISL_7170006            SQCVNLTTRTQLPPAYTNSFTRGVYYPDKVFRSSVLHLTQDLFLPFFSNV
Omicron_EPI_ISL_6640919       SQCVNLTTRTQLPPAYTNSFTRGVYYPDKVFRSSVLHSTQDLFLPFFSNV
OXE_EPI_ISL_12451987          SQCVNLTTRTQLPPAYTNSFTRGVYYPDKVFRSSVLHSTQDLFLPFFSNV
Omicron_EPI_ISL_6752027       SQCVNLTTRTQLPPAYTNSFTRGVYYPDKVFRSSVLHSTQDLFLPFFSNV
Omicron_EPI_ISL_6640917       SQCVNLTTRTQLPPAYTNSFTRGVYYPDKVFRSSVLHSTQDLFLPFFSNV
Omicron_EPI_ISL_6699764       SQCVNLTTRTQLPPAYTNSFTRGVYYPDKVFRSSVLHSTQDLFLPFFSNV
OXE_EPI_ISL_13571159          SQCVNLTTRTQLPPAYTNSFTRGVYYPDKVFRSSVLHSTQDLFLPFFSNV
OXE_EPI_ISL_13571161          SQCVNLRTRTQLPPAYTNSFTRGVYYPDKVFRSSVLHSTQDLFLPFFSNV
                              *****: .* *    ********************** ***:********

Beta_EPI_ISL_1381260          TWFHAIHVSGTNGTKRFANPVLPFNDGVYFASTEKSNIIRGWIFGTTLDS
Beta_EPI_ISL_12651477         TWFHAIHVSGTNGTKRFANPVLPFNDGVYFASTEKSNIIRGWIFGTTLDS
Beta_EPI_ISL_12043248         TWFHAIHVSGTNGTKRFANPVLPFNDGVYFASTEKSNIIRGWIFGTTLDS
Beta_EPI_ISL_6963049          TWFHAIHVSGTNGTKRFANPVLPFNDGVYFASTEKSNIIRGWIFGTTLDS
Beta_EPI_ISL_6963118          TWFHAIHVSGTNGTKRFANPVLPFNDGVYFASTEKSNIIRGWIFGTTLDS
Beta_EPI_ISL_6963122          TWFHAIHVSGTNGTKRFANPVLPFNDGVYFASTEKSNIIRGWIFGTTLDS
Beta_EPI_ISL_6963124          TWFHAIHVSGTNGTKRFANPVLPFNDGVYFASTEKSNIIRGWIFGTTLDS
Beta_EPI_ISL_6963052          TWFHAIHVSGTNGTKRFANPVLPFNDGVYFASTEKSNIIRGWIFGTTLDS
Beta_EPI_ISL_12043246         TWFHAIHVSGTNGTKRFANPVLPFNDGVYFASTEKSNIIRGWIFGTTLDS
Beta_EPI_ISL_12651469         TWFHAIHVSGTNGTKRFANPVLPFNDGVYFASTEKSNIIRGWIFGTTLDS
Gamma_EPI_ISL_12057032        TWFHAIHVSGTNGTKRFDNPVLPFNDGVYFASTEKSNIIRGWIFGTTLDS
Gamma_EPI_ISL_12625273        TWFHAIHVSGTNGTKRFDNPVLPFNDGVYFASTEKSNIIRGWIFGTTLDS
Gamma_EPI_ISL_12625201        TWFHAIHVSGTNGTKRFDNPVLPFNDGVYFASTEKSNIIRGWIFGTTLDS
Gamma_EPI_ISL_12059830        TWFHAIHVSGTNGTKRFDNPVLPFNDGVYFASTEKSNIIRGWIFGTTLDS
Gamma_EPI_ISL_12625198        TWFHAIHVSGTNGTKRFDNPVLPFNDGVYFASTEKSNIIRGWIFGTTLDS
Gamma_EPI_ISL_1171658         TWFHAIHVSGTNGTKRFDNPVLPFNDGVYFASTEKSNIIRGWIFGTTLDS
Gamma_EPI_ISL_7156307         TWFHAIHVSGTNGTKRFDNPVLPFNDGVYFASTEKSNIIRGWIFGTTLDS
Gamma_EPI_ISL_7156303         TWFHAIHVSGTNGTKRFDNPVLPFNDGVYFASTEKSNIIRGWIFGTTLDS
Gamma_EPI_ISL_7156304         TWFHAIHVSGTNGTKRFDNPVLPFNDGVYFASTEKSNIIRGWIFGTTLDS
Gamma_EPI_ISL_7156305         TWFHAIHVSGTNGTKRFDNPVLPFNDGVYFASTEKSNIIRGWIFGTTLDS
Omicron_EPI_ISL_12208036      TWFHAIHVSGTNGTKRFDNPVLPFNDGVYFASTEKSNIIRGWIFGTTLDS
Omicron_EPI_ISL_12118309      TWFHAIHVSGTNGTKRFDNPVLPFNDGVYFASTEKSNIIRGWIFGTTLDS
Omicron_EPI_ISL_12117965      TWFHAIHVSGTNGTKRFDNPVLPFNDGVYFASTEKSNIIRGWIFGTTLDS
Omicron_EPI_ISL_12117963      TWFHAIHVSGTNGTKRFDNPVLPFNDGVYFASTEKSNIIRGWIFGTTLDS
Omicron_EPI_ISL_12697445      TWFHAIHVSGTNGTKRFDNPVLPFNDGVYFASTEKSNIIRGWIFGTTLDS
OXE_EPI_ISL_13649601          TWFHAIHVSGTNGTKRFDNPVLPFNDGVYFASTEKSNIIRGWIFGTTLDS
OXE_EPI_ISL_13666639          TWFHAIHVSGTNGTKRFDNPVLPFNDGVYFASTEKSNIIRGWIFGTTLDS
OXE_EPI_ISL_13648417          TWFHAIHVSGTNGTKRFDNPVLPFNDGVYFASTEKSNIIRGWIFGTTLDS
OXE_EPI_ISL_13604952          TWFHAIHVSGTNGTKRFDNPVLPFNDGVYFASTEKSNIIRGWIFGTTLDS
OXE_EPI_ISL_13651040          TWFHAIHVSGTNGTKRFDNPVLPFNDGVYFASTEKSNIIRGWIFGTTLDS
Omicron_EPI_ISL_12118310      TWFHAIHVSGTNRTKRFDNPVLPFNDGVYFASTEKSNIIRGWIFGTTLDS
OXE_EPI_ISL_13614167          TWFHAI--SGTNGTKRFDNPVLPFNDGVYFASTEKSNIIRGWIFGTTLDS
Delta_EPI_ISL_3446728         TWFHAIHVSGTNGTKRFDNPVLPFNDGVYFASTEKSNIIRGWIFGTTLDS
Delta_EPI_ISL_7194890         TWFHAIHVSGTNGTKRFDNPVLPFNDGVYFASTEKSNIIRGWIFGTTLDS
Delta_EPI_ISL_12064531        TWFHAIHVSGTNGTKRFDNPVLPFNDGVYFASTEKSNIIRGWIFGTTLDS
Delta_EPI_ISL_12064532        TWFHAIHVSGTNGTKRFDNPVLPFNDGVYFASTEKSNIIRGWIFGTTLDS
Delta_EPI_ISL_7194887         TWFHAIHVSGTNGTKRFDNPVLPFNDGVYFASTEKSNIIRGWIFGTTLDS
Delta_EPI_ISL_7194892         TWFHAIHVSGTNGTKRFDNPVLPFNDGVYFASTEKSNIIRGWIFGTTLDS
Delta_EPI_ISL_12064534        TWFHAIHVSGTNGTKRFDNPVLPFNDGVYFASTEKSNIIRGWIFGTTLDS
Delta_EPI_ISL_12064543        TWFHAIHVSGTNGTKRFDNPVLPFNDGVYFASTEKSNIIRGWIFGTTLDS
Delta_EPI_ISL_7194889         TWFHAIHVSGTNGTKRFDNPVLPFNDGVYFASIEKSNIIRGWIFGTTLDS
Delta_EPI_ISL_7194891         TWFHAIHVSGTNGTKRFDNPVLPFNDGVYFASIEKSNIIRGWIFGTTLDS
OXE_EPI_ISL_13571156          TWFHAIHVSGTNGTKRFDNPVLPFNDGVYFASTEKSNIIRGWIFGTTLDS
Lambda_EPI_ISL_3460005        TWFHAIHVSGTNVIKRFDNPVLPFNDGVYFASTEKSNIIRGWIFGTTLDS
Lambda_EPI_ISL_11840897       TWFHAIHVSGTNVIKRFDNPVLPFNDGVYFASTEKSNIIRGWIFGTTLDS
Lambda_EPI_ISL_7961431        TWFHAIHVSGTNVIKRFDNPVLPFNDGVYFASTEKSNIIRGWIFGTTLDS
Lambda_EPI_ISL_7464445        TWFHAIHVSGTNVIKRFDNPVLPFNDGVYFASTEKSNIIRGWIFGTTLDS
Lambda_EPI_ISL_7464420        TWFHAIHVSGTNVIKRFDNPVLPFNDGVYFASTEKSNIIRGWIFGTTLDS
Lambda_EPI_ISL_7464444        TWFHAIHVSGTNVIKRFDNPVLPFNDGVYFASTEKSNIIRGWIFGTTLDS
Lambda_EPI_ISL_7464450        TWFHAIHVSGTNVIKRFDNPVLPFNDGVYFASTEKSNIIRGWIFGTTLDS
Lambda_EPI_ISL_8189775        TWFHAI--SGTNVIKRFDNPVLPFNDGVYFASIEKSNIIRGWIFGTTLDS
Lambda_EPI_ISL_11686187       TWFHAIHVSGTNVIKRFDNPVLPFNDGVYFASTEKSNIIRGWIFGTTLDS
Lambda_EPI_ISL_11686136       TWFHAIHVSGTNVIKRFDNPVLPFNDGVYFASTEKSNIIRGWIFGTTLDS
Alpha_EPI_ISL_11828096        TWFHAI--SGTNGTKRFDNPVLPFNDGVYFASTEKSNIIRGWIFGTTLDS
Alpha_EPI_ISL_11891956        TWFHAI--SGTNGTKRFDNPVLPFNDGVYFASTEKSNIIRGWIFGTTLDS
Alpha_EPI_ISL_643519          TWFHAI--SGTNGTKRFDNPVLPFNDGVYFASTEKSNIIRGWIFGTTLDS
Alpha_EPI_ISL_12047904        TWFHAI--SGTNGTKRFDNPVLPFNDGVYFASTEKSNIIRGWIFGTTLDS
Alpha_EPI_ISL_7191367         TWFHAI--SGTNGTKRFDNPVLPFNDGVYFASTEKSNIIRGWIFGTTLDS
Alpha_EPI_ISL_728343          TWFHAI--SGTNGTKRFDNPVLPFNDGVYFASTEKSNIIRGWIFGTTLDS
Alpha_EPI_ISL_7191421         TWFHAI--SGTNGTKRFDNPVLPFNDGVYFASTEKSNIIRGWIFGTTLDS
Alpha_EPI_ISL_7191276         TWFHAI--SGTNGTKRFDNPVLPFNDGVYFASTEKSNIIRGWIFGTTLDS
Alpha_EPI_ISL_11906980        TWFHAI--SGTNGTKRFDNPVLPFNDGVYFASTEKSNIIRGWIFGTTLDS
Alpha_EPI_ISL_11811784        TWFHAI--SGTNGTKRFDNPVLPFNDGVYFASTEKSNIIRGWIFGTTLDS
Mu_EPI_ISL_11696091           TWFHAIHVSGTNGTKRFDNPVLPFNDGVYFASIEKSNIIRGWIFGTTLDS
Mu_EPI_ISL_11696020           TWFHAIHVSGTNGTKRFDNPVLPFNDGVYFASIEKFNIIRGWIFGTTLDS
Mu_EPI_ISL_6976265            TWFHAIHVSGTNGTKRFDNPVLPFNDGVYFASIEKSNIIRGWIFGTTLDS
Mu_EPI_ISL_12017326           TWFHAIHVSGTNGTKRFDNPVLPFNDGVYFASIEKSNIIRGWIFGTTLDS
Mu_EPI_ISL_6990142            TWFHAIHVSGTNGTKRFDNPVLPFNDGVYFASIEKSNIIRGWIFGTTLDS
Mu_EPI_ISL_6989642            TWFHAIHVSGTNGTKRFDNPVLPFNDGVYFASIEKSNIIRGWIFGTTLDS
Mu_EPI_ISL_12013411           TWFHAIHVSGTNGTKRFDNPVLPFNDGVYFASIEKSNIIRGWIFGTTLDS
Mu_EPI_ISL_6990137            TWFHAIHVSGTNGTKRFDNPVLPFNDGVYFASIEKSNIIRGWIFGTTLDS
Mu_EPI_ISL_4036743            TWFHAIHVSGTNGTKRFDNPVLPFNDGVYFASIEKSNIIRGWIFGTTLDS
Mu_EPI_ISL_7170006            TWFHAIHVSGTNGTKRFDNPVLPFNDGVYFASIEKSNIIRGWIFGTTLDS
Omicron_EPI_ISL_6640919       TWFHVI--SGTNGTKRFDNPVLPFNDGVYFASIEKSNIIRGWIFGTTLDS
OXE_EPI_ISL_12451987          TWFHVI--SGTNGTKRFDNPVLPFNDGVYFASIEKSNIIRGWIFGTTLDS
Omicron_EPI_ISL_6752027       TWFHVI--SGTNGTKRFDNPVLPFNDGVYFASIEKSNIIRGWIFGTTLDS
Omicron_EPI_ISL_6640917       TWFHVI--SGTNGTKRFDNPVLPFNDGVYFASIEKSNIIRGWIFGTTLDS
Omicron_EPI_ISL_6699764       TWFHVI--SGTNGTKRFDNPVLPFNDGVYFASIEKSNIIRGWIFGTTLDS
OXE_EPI_ISL_13571159          TWFHVI--SGTNGTKRFDNPVLPFNDGVYFASIEKSNIIRGWIFGTTLDS
OXE_EPI_ISL_13571161          TWFHVI--SGTNGTKRFDNPVLPFNDGVYFASIEKSNIIRGWIFGTTLDS
                              ****.*  ****  *** ************** ** **************

Beta_EPI_ISL_1381260          KTQSLLIVNNATNVVIKVCEFQFCNDPFLGVYY-HKNNKSWMESEFRVYS
Beta_EPI_ISL_12651477         KTQSLLIVNNATNVVIKVCEFQFCNDPFLGVYY-HKNNKSWMESEFRVYS
Beta_EPI_ISL_12043248         KTQSLLIVNNATNVVIKVCEFQFCNDPFLGVYY-HKNNKSWMESEFRVYS
Beta_EPI_ISL_6963049          KTQSLLIVNNATNVVIKVCEFQFCNDPFLGVYY-HKNNKSWMESEFRVYS
Beta_EPI_ISL_6963118          KTQSLLIVNNATNVVIKVCEFQFCNDPFLGVYY-HKNNKSWMESEFRVYS
Beta_EPI_ISL_6963122          KTQSLLIVNNATNVVIKVCEFQFCNDPFLGVYY-HKNNKSWMESEFRVYS
Beta_EPI_ISL_6963124          KTQSLLIVNNATNVVIKVCEFQFCNDPFLGVYY-HKNNKSWMESEFRVYS
Beta_EPI_ISL_6963052          KTQSLLIVNNATNVVIKVCEFQFCNDPFLGVYY-HKNNKSWMESEFRVYS
Beta_EPI_ISL_12043246         KTQSLLIVNNATNVVIKVCEFQFCNDPFLGVYY-HKNNKSWMESEFRVYS
Beta_EPI_ISL_12651469         KTQSLLIVNNATNVVIKVCEFQFCNDPFLGVYY-HKNNKSWMESEFRVYS
Gamma_EPI_ISL_12057032        KTQSLLIVNNATNVVIKVCEFQFCNYPFLGVYY-HKNNKSWMESEFRVYS
Gamma_EPI_ISL_12625273        KTQSLLIVNNATNVVIKVCEFQFCNYPFLGVYY-HKNNKSWMESEFRVYS
Gamma_EPI_ISL_12625201        KTQSLLIVNNATNVVIKVCEFQFCNYPFLGVYY-HKNNKSWMESEFRVYS
Gamma_EPI_ISL_12059830        KTQSLLIVNNATNVVIKVCEFQFCNYPFLGVYY-HKNNKSWMESEFRVYS
Gamma_EPI_ISL_12625198        KTQSLLIVNNATNVVIKVCEFQFCNYPFLGVYY-HKNNKSWMESEFRVYS
Gamma_EPI_ISL_1171658         KTQSLLIVNNATNVVIKVCEFQFCNYPFLGVYY-HKNNKSWMESEFRVYS
Gamma_EPI_ISL_7156307         KTQSLLIVNNATNVVIKVCEFQFCNYPFLGVYY-HKNNKSWMESEFRVYS
Gamma_EPI_ISL_7156303         KTQSLLIVNNATNVVIKVCEFQFCNYPFLGVYY-HKNNKSWMESEFRVYS
Gamma_EPI_ISL_7156304         KTQSLLIVNNATNVVIKVCEFQFCNYPFLGVYY-HKNNKSWMESEFRVYS
Gamma_EPI_ISL_7156305         KTQSLLIVNNATNVVIKVCEFQFCNYPFLGVYY-HKNNKSWMESEFRVYS
Omicron_EPI_ISL_12208036      KTQSLLIVNNATNVVIKVCEFQFCNDPFLDVYY-HKNNKSWMESEFRVYS
Omicron_EPI_ISL_12118309      KTQSLLIVNNATNVVIKVCEFQFCNDPFLDVYY-HKNNKSWMESEFRVYS
Omicron_EPI_ISL_12117965      KTQSLLIVNNATNVVIKVCEFQFCNDPFLDVYY-HKNNKSWMESEFRVYS
Omicron_EPI_ISL_12117963      KTQSLLIVNNATNVVIKVCEFQFCNDPFLDVYY-HKNNKSWMESEFRVYS
Omicron_EPI_ISL_12697445      KTQSLLIVNNATNVVIKVCEFQFCNDPFLDVYY-HKNNKSWMESEFRVYS
OXE_EPI_ISL_13649601          KTQSLLIVNNATNVVIKVCEFQFCNDPFLDVYY-HKNNKSWMESEFRVYS
OXE_EPI_ISL_13666639          KTQSLLIVNNATNVVIKVCEFQFCNDPFLDVYY-HKNNKSWMESEFRVYS
OXE_EPI_ISL_13648417          KTQSLLIVNNATNVVIKVCEFQFCNDPFLDVYY-HKNNKSWMESEFRVYS
OXE_EPI_ISL_13604952          KTQSLLIVNNATNVVIKVCEFQFCNDPFLDVYY-HKNNKSWMESEFRVYS
OXE_EPI_ISL_13651040          KTQSLLIVNNATNVVIKVCEFQFCNDPFLDVYY-HKNNKSWMESEFRVYS
Omicron_EPI_ISL_12118310      KTQSLLIVNNATNVVIKVCEFQFCNDPFLDVYY-HKNNKSWMESEFRVYS
OXE_EPI_ISL_13614167          KTQSLLIVNNATNVVIKVCEFQFCNDPFLDVYY-HKNNKSWMESEFRVYS
Delta_EPI_ISL_3446728         KTQSLLIVNNATNVVIKVCEFQFCNDPFLDVYY-HKNNKSWMESG--VYS
Delta_EPI_ISL_7194890         KTQSLLIVNNATNVVIKVCEFQFCNDPFLDVYY-HKNNKSWMESG--VYS
Delta_EPI_ISL_12064531        KTQSLLIVNNATNVVIKVCEFQFCNDPFLDVYY-HKNNKSWMESG--VYS
Delta_EPI_ISL_12064532        KTQSLLIVNNATNVVIKVCEFQFCNDPFLDVYY-HKNNKSWMESG--VYS
Delta_EPI_ISL_7194887         KTQSLLIVNNATNVVIKVCEFQFCNDPFLDVYY-HKNNKSWMESG--VYS
Delta_EPI_ISL_7194892         KTQSLLIVNNATNVVIKVCEFQFCNDPFLDVYY-HKNNKSWMESG--VYS
Delta_EPI_ISL_12064534        KTQSLLIVNNATNVVIKVCEFQFCNDPFLDVYY-HKNNKSWMESG--VYS
Delta_EPI_ISL_12064543        KTQSLLIVNNATNVVIKVCEFQFCNDPFLDVYY-HKNNKSWMESG--VYS
Delta_EPI_ISL_7194889         KTQSLLIVNNATNVVIKVCEFQFCNDPFLDVYY-HKNNKSWMESG--VYS
Delta_EPI_ISL_7194891         KTQSLLIVNNATNVVIKVCEFQFCNDPFLDVYY-HKNNKSWMESG--VYS
OXE_EPI_ISL_13571156          KTQSLLIVNNATNVVIKVCEFQFCNDPFLGVYY-HKNNKSWMESG--VYS
Lambda_EPI_ISL_3460005        KTQSLLIVNNATNVVIKVCEFQFCNDPFLGVYY-HKNNKSWMESEFRVYS
Lambda_EPI_ISL_11840897       KTQSLLIVNNATNVVIKVCEFQFCNDPFLGVYY-HKNNKSWMESEFRVYS
Lambda_EPI_ISL_7961431        KTQSLLIVNNATNVVIKVCEFQFCNDPFLGVYY-HKNNKSWMESEFRVYS
Lambda_EPI_ISL_7464445        KTQSLLIVNNATNVVIKVCEFQFCNDPFLGVYY-HKNNKSWMESEFRVYS
Lambda_EPI_ISL_7464420        KTQSLLIVNNATNVVIKVCEFQFCNDPFLGVYY-HKNNKSWMESEFRVYS
Lambda_EPI_ISL_7464444        KTQSLLIVNNATNVVIKVCEFQFCNDPFLGVYY-HKNNKSWMESEFRVYS
Lambda_EPI_ISL_7464450        KTQSLLIVNNATNVVIKVCEFQFCNDPFLGVYY-HKNNKSWMESEFRVYS
Lambda_EPI_ISL_8189775        KTQSLLIVNNATNVVIKVCEFQFCNDPFLGVYY-HKNNKSWMESEFRVYS
Lambda_EPI_ISL_11686187       KTQSLLIVNNATNVVIKVCEFQFCNDPFLGVYY-HKNNKSWMESEFRVYS
Lambda_EPI_ISL_11686136       KTQSLLIVNNATNVVIKVCEFQFCNDPFLGVYY-HKNNKSWMESEFRVYS
Alpha_EPI_ISL_11828096        KTQSLLIVNNATNVVIKVCEFQFCNDPFLGVY--HKNNKSWMESEFRVYS
Alpha_EPI_ISL_11891956        KTQSLLIVNNATNVVIKVCEFQFCNDPFLGVY--HKNNKSWMEGEFRVYS
Alpha_EPI_ISL_643519          KTQSLLIVNNATNVVIKVCEFQFCNDPFLGVY--HKNNKSWMESEFRVYS
Alpha_EPI_ISL_12047904        KTQSLLIVNNATNVVIKVCEFQFCNDPFLGVY--HKNNKSWMESEFRVYS
Alpha_EPI_ISL_7191367         KTQSLLIVNNATNVVIKVCEFQFCNDPFLGVY--HKNNKSWMESEFRVYS
Alpha_EPI_ISL_728343          KTQSLLIVNNATNVVIKVCEFQFCNDPFLGVY--HKNNKSWMESEFRVYS
Alpha_EPI_ISL_7191421         KTQSLLIVNNATNVVIKVCEFQFCNDPFLGVY--HKNNKSWMESEFRVYS
Alpha_EPI_ISL_7191276         KTQSLLIVNNATNVVIKVCEFQFCNDPFLGVY--HKNNKSWMESEFRVYS
Alpha_EPI_ISL_11906980        KTQSLLIVNNATNVVIKVCEFQFCNDPFLGVY--HKNNKSWMESEFRVYS
Alpha_EPI_ISL_11811784        KTQSLLIVNNATNVVIKVCEFQFCNDPFLGFY--HKNNKSWMESEFRVYS
Mu_EPI_ISL_11696091           KTQSLLIVNNATNVVIKVCEFQFCNDPFLGVTYYHKNNKSWMESEFRVYS
Mu_EPI_ISL_11696020           KTQSLLIVNNATNVVIKVCEFQFCNDPFLGVTYYHKNNKSWMESEFRVYS
Mu_EPI_ISL_6976265            KTQSLLIVNNATNVVIKVCEFQFCNDPFLGVTSNHKNNKSWMESEFRVYS
Mu_EPI_ISL_12017326           KTQSLLIVNNATNVVIKVCEFQFCNDPFLGVTSNHKNNKSWMESEFRVYS
Mu_EPI_ISL_6990142            KTQSLLIVNNATNVVIKVCEFQFCNDPFLGVTSNHKNNKSWMESEFRVYS
Mu_EPI_ISL_6989642            KTQSLLIVNNATNVVIKVCEFQFCNDPFLGVTSNHKNNKSWMESEFRVYS
Mu_EPI_ISL_12013411           KTQSLLIVNNATNVVIKVCEFQFCNDPFLGVTSNHKNNKSWMESEFRVYS
Mu_EPI_ISL_6990137            KTQSLLIVNNATNVVIKVCEFQFCNDPFLGVTSNHKNNKSWMESEFRVYS
Mu_EPI_ISL_4036743            KTQSLLIVNNATNVVIKVCEFQFCNDPFLGVTSNHKNNKSWMESEFRVYS
Mu_EPI_ISL_7170006            KTQSLLIVNNATNVVIKVCEFQFCNDPFLGVN--HKNNKSWMESEFRVYS
Omicron_EPI_ISL_6640919       KTQSLLIVNNATNVVIKVCEFQFCNDPFL----DHKNNKSWMESEFRVYS
OXE_EPI_ISL_12451987          KTQSLLIVNNATNVVIKVCEFQFCNDPFL----DHKNNKSWMESEFRVYS
Omicron_EPI_ISL_6752027       KTQSLLIVNNATNVVIKVCEFQFCNDPFL----DHKNNKSWMESEFRVYS
Omicron_EPI_ISL_6640917       KTQSLLIVNNATNVVIKVCEFQFCNDPFL----DHKNNKSWMESEFRVYS
Omicron_EPI_ISL_6699764       KTQSLLIVNNATNVVIKVCEFQFCNDPFF----DHKNNKSWMESEFRVYS
OXE_EPI_ISL_13571159          KTQSLLIVNNATNVVIKVCEFQFCNDPFL----DHKNNKSWMESEFRVYS
OXE_EPI_ISL_13571161          KTQSLLIVNNATNVVIKVCEFQFCNDPFL----DHKNNKSWMESEFRVYS
                              ************************* **:     *********.   ***

Beta_EPI_ISL_1381260          SANNCTFEYVSQPFLMDLEGKQGNFKNLREFVFKNIDGYFKIYSKHTPIN
Beta_EPI_ISL_12651477         SANNCTFEYVSQPFLMDLEGKQGNFKNLREFVFKNIDGYFKIYSKHTPIN
Beta_EPI_ISL_12043248         SANNCTFEYVSQPFLMDLEGKQGNFKNLREFVFKNIDGYFKIYSKHTPIN
Beta_EPI_ISL_6963049          SANNCTFEYVSQPFLMDLEGKQGNFKNLREFVFKNIDGYFKIYSKHTPIN
Beta_EPI_ISL_6963118          SANNCTFEYVSQPFLMDLEGKQGNFKNLREFVFKNIDGYFKIYSKHTPIN
Beta_EPI_ISL_6963122          SANNCTFEYVSQPFLMDLEGKQGNFKNLREFVFKNIDGYFKIYSKHTPIN
Beta_EPI_ISL_6963124          SANNCTFEYVSQPFLMDLEGKQGNFKNLREFVFKNIDGYFKIYSKHTPIN
Beta_EPI_ISL_6963052          SANNCTFEYVSQPFLMDLEGKQGNFKNLREFVFKNIDGYFKIYSKHTPIN
Beta_EPI_ISL_12043246         SANNCTFEYVSQPFLMDLEGKQGNFKNLREFVFKNIDGYFKIYSKHTPIN
Beta_EPI_ISL_12651469         SANNCTFEYVSQPFLMDLEGKQGNFKNLREFVFKNIDGYFKIYSKHTPIN
Gamma_EPI_ISL_12057032        SANNCTFEYVSQPFLMDLEGKQGNFKNLSEFVFKNIDGYFKIYSKHTPIN
Gamma_EPI_ISL_12625273        SANNCTFEYVSQPFLMDLEGKQGNFKNLSEFVFKNIDGYFKIYSKHTPIN
Gamma_EPI_ISL_12625201        SANNCTFEYVSQPFLMDLEGKQGNFKNLSEFVFKNIDGYFKIYSKHTPIN
Gamma_EPI_ISL_12059830        SANNCTFEYVSQPFLMDLEGKQGNFKNLSEFVFKNIDGYFKIYSKHTPIN
Gamma_EPI_ISL_12625198        SANNCTFEYVSQPFLMDLEGKQGNFKNLSEFVFKNIDGYFKIYSKHTPIN
Gamma_EPI_ISL_1171658         SANNCTFEYVSQPFLMDLEGKQGNFKNLSEFVFKNIDGYFKIYSKHTPIN
Gamma_EPI_ISL_7156307         SANNCTFEYVSQPFLMDLEGKQGNFKNLSEFVFKNIDGYFKIYSKHTPIN
Gamma_EPI_ISL_7156303         SANNCTFEYVSQPFLMDLEGKQGNFKNLSEFVFKNIDGYFKIYSKHTPIN
Gamma_EPI_ISL_7156304         SANNCTFEYVSQPFLMDLEGKQGNFKNLSEFVFKNIDGYFKIYSKHTPIN
Gamma_EPI_ISL_7156305         SANNCTFEYVSQPFLMDLEGKQGNFKNLSEFVFKNIDGYFKIYSKHTPIN
Omicron_EPI_ISL_12208036      SANNCTFEYVSQPFLMDLEGKQGNFKNLREFVFKNIDGYFKIYSKHTPIN
Omicron_EPI_ISL_12118309      SANNCTFEYVSQPFLMDLEGKQGNFKNLREFVFKNIDGYFKIYSKHTPIN
Omicron_EPI_ISL_12117965      SANNCTFEYVSQPFLMDLEGKQGNFKNLREFVFKNIDGYFKIYSKHTPIN
Omicron_EPI_ISL_12117963      SANNCTFEYVSQPFLMDLEGKQGNFKNLREFVFKNIDGYFKIYSKHTPIN
Omicron_EPI_ISL_12697445      SANNCTFEYVSQPFLMDLEGKQGNFKNLREFVFKNIDGYFKIYSKHTPIN
OXE_EPI_ISL_13649601          SANNCTFEYVSQPFLMDLEGKQGNFKNLREFVFKNIDGYFKIYSKHTPIN
OXE_EPI_ISL_13666639          SANNCTFEYVSQPFLMDLEGKQGNFKNLREFVFKNIDGYFKIYSKHTPIN
OXE_EPI_ISL_13648417          SANNCTFEYVSQPFLMDLEGKQGNFKNLREFVFKNIDGYFKIYSKHTPIN
OXE_EPI_ISL_13604952          SANNCTFEYVSQPFLMDLEGKQGNFKNLREFVFKNIDGYFKIYSKHTPIN
OXE_EPI_ISL_13651040          SANNCTFEYVSQPFLMDLEGKQGNFKNLREFVFKNIDGYFKIYSKHTPIN
Omicron_EPI_ISL_12118310      SANNCTFEYVSQPFLMDLEGKQGNFKNLREFVFKNIDGYFKIYSKHTPIN
OXE_EPI_ISL_13614167          SANNCTFEYVSQPFLMDLEGKQGNFKNLREFVFKNIDGYFKIYSKHTPIN
Delta_EPI_ISL_3446728         SANNCTFEYVSQPFLMDLEGKQGNFKNLREFVFKNIDGYFKIYSKHTPIN
Delta_EPI_ISL_7194890         SANNCTFEYVSQPFLMDLEGKQGNFKNLREFVFKNIDGYFKIYSKHTPIN
Delta_EPI_ISL_12064531        SANNCTFEYVSQPFLMDLEGKQGNFKNLREFVFKNIDGYFKIYSKHTPIN
Delta_EPI_ISL_12064532        SANNCTFEYVSQPFLMDLEGKQGNFKNLREFVFKNIDGYFKIYSKHTPIN
Delta_EPI_ISL_7194887         SANNCTFEYVSQPFLMDLEGKQGNFKNLREFVFKNIDGYFKIYSKHTPIN
Delta_EPI_ISL_7194892         SANNCTFEYVSQPFLMDLEGKQGNFKNLREFVFKNIDGYFKIYSKHTPIN
Delta_EPI_ISL_12064534        SANNCTFEYVSQPFLMDLEGKQGNFKNLREFVFKNIDGYFKIYSKHTPIN
Delta_EPI_ISL_12064543        SANNCTFEYVSQPFLMDLEGKQGNFKNLREFVFKNIDGYFKIYSKHTPIN
Delta_EPI_ISL_7194889         SANNCTFEYVSQPFLMDLEGKQGNFKNLREFVFKNIDGYFKIYSKHTPIN
Delta_EPI_ISL_7194891         SANNCTFEYVSQPFLMDLEGKQGNFKNLREFVFKNIDGYFKIYSKHTPIN
OXE_EPI_ISL_13571156          SANNCTFEYVSQPFLMDLEVKQGNFKNLREFVFKNIDGYFKIYSKHTPIN
Lambda_EPI_ISL_3460005        SANNCTFEYVSQPFLMDLEGKQGNFKNLREFVFKNIDGYFKIYSKHTPIN
Lambda_EPI_ISL_11840897       SANNCTFEYVSQPFLMDLEGKQGNFKNLREFVFKNIDGYFKIYSKHTPIN
Lambda_EPI_ISL_7961431        SANNCTFEYVSQPFLMDLEGKQGNFKNLREFVFKNIDGYFKIYSKHTPIN
Lambda_EPI_ISL_7464445        SANNCTFEYVSQPFLMDLEGKQGNFKNLREFVFKNIDGYFKIYSKHTPIN
Lambda_EPI_ISL_7464420        SANNCTFEYVSQPFLMDLEGKQGNFKNLREFVFKNIDGYFKIYSKHTPIN
Lambda_EPI_ISL_7464444        SANNCTFEYVSQPFLMDLEGKQGNFKNLREFVFKNIDGYFKIYSKHTPIN
Lambda_EPI_ISL_7464450        SANNCTFEYVSQPFLMDLEGKQGNFKNLREFVFKNIDGYFKIYSKHTPIN
Lambda_EPI_ISL_8189775        SANNCTFEYVSQPFLMDLEGKQGNFKNLREFVFKNIDGYFKIYSKHTPIN
Lambda_EPI_ISL_11686187       SANNCTFEYVSQPFLMDLEGKQGNFKNLREFVFKNIDGYFKIYSKHTPIN
Lambda_EPI_ISL_11686136       SANNCTFEYVSQPFLMDLEGKQGNFKNLREFVFKNIDGYFKIYSKHTPIN
Alpha_EPI_ISL_11828096        SANNCTFEYVSQPFLMDLEGKQGNFKNLREFVFKNIDGYFKIYSKHTPIN
Alpha_EPI_ISL_11891956        SANNCTFEYVSQPFLMDLEGKQGNFKNLREFVFKNIDGYFKIYSKHTPIN
Alpha_EPI_ISL_643519          SANNCTFEYVSQPFLMDLEGKQGNFKNLREFVFKNIDGYFKIYSKHTPIN
Alpha_EPI_ISL_12047904        SANNCTFEYVSQPFLMDLEGKQGNFKNLREFVFKNIDGYFKIYSKHTPIN
Alpha_EPI_ISL_7191367         SANNCTFEYVSQPFLMDLEGKQGNFKNLREFVFKNIDGYFKIYSKHTPIN
Alpha_EPI_ISL_728343          SANNCTFEYVSQPFLMDLEGKQGNFKNLREFVFKNIDGYFKIYSKHTPIN
Alpha_EPI_ISL_7191421         SANNCTFEYVSQPFLMDLEGKQGNFKNLREFVFKNIDGYFKIYSKHTPIN
Alpha_EPI_ISL_7191276         SANNCTFEYVSQPFLMDLEGKQGNFKNLREFVFKNIDGYFKIYSKHTPIN
Alpha_EPI_ISL_11906980        SANNCTFEYVSQPFLMDLEGKQGNFKNLREFVFKNIDGYFKIYSKHTPIN
Alpha_EPI_ISL_11811784        SANNCTFEYVSQPFLMDLEGKQGNFKNLREFVFKNIDGYFKIYSKHTPIN
Mu_EPI_ISL_11696091           SANNCTFEYVSQPFLMDLEGKQGNFKNLREFVFKNIDGYFKIYSKHTPIN
Mu_EPI_ISL_11696020           SANNCTFEYVSQPFLMDLEGKQGNFKNLREFVFKNIDGYFKIYSKHTPIN
Mu_EPI_ISL_6976265            SANNCTFEYVSQPFLMDLEGKQGNFKNLREFVFKNIDGYFKIYSKHTPIN
Mu_EPI_ISL_12017326           SANNCTFEYVSQPFLMDLEGKQGNFKNLREFVFKNIDGYFKIYSKHTPIN
Mu_EPI_ISL_6990142            SANNCTFEYVSQPFLMDLEGKQGNFKNLREFVFKNIDGYFKIYSKHTPIN
Mu_EPI_ISL_6989642            SANNCTFEYVSQPFLMDLEGKQGNFKNLREFVFKNIDGYFKIYSKHTPIN
Mu_EPI_ISL_12013411           SANNCTFEYVSQPFLMDLEGKQGNFKNLREFVFKNIDGYFKIYSKHTPIN
Mu_EPI_ISL_6990137            SANNCTFEYVSQPFLMDLEGKQGNFKNLREFVFKNIDGYFKIYSKHTPIN
Mu_EPI_ISL_4036743            SANNCTFEYVSQPFLMDLEGKQGNFKNLREFVFKNIDGYFKIYSKHTPIN
Mu_EPI_ISL_7170006            SANNCTFEYVSQPFLMDLEGKQGNFKNLREFVFKNIDGYFKIYSKHTPIN
Omicron_EPI_ISL_6640919       SANNCTFEYVSQPFLMDLEGKQGNFKNLREFVFKNIDGYFKIYSKHTPII
OXE_EPI_ISL_12451987          SANNCTFEYVSQPFLMDLEGKQGNFKNLREFVFKNIDGYFKIYSKHTPII
Omicron_EPI_ISL_6752027       SANNCTFEYVSQPFLMDLEGKQGNFKNLREFVFKNIDGYFKIYSKHTPII
Omicron_EPI_ISL_6640917       SANNCTFEYVSQPFLMDLEGKQGNFKNLREFVFKNIDGYFKIYSKHTPII
Omicron_EPI_ISL_6699764       SANNCTFEYVSQPFLMDLEGKQGNFKNLREFVFKNIDGYFKIYSKHTPII
OXE_EPI_ISL_13571159          SANNCTFEYVSQPFLMDLEGKQGNFKNLREFVFKNIDGYFKIYSKHTPIN
OXE_EPI_ISL_13571161          SANNCTFEYVSQPFLMDLEGKQGNFKNLREFVFKNIDGYFKIYSKHTPIN
                              ******************* ******** ******************** 

Beta_EPI_ISL_1381260          LVR--GLPQGFSALEPLVDLPIGINITRFQT---LHRSYLTPGDSSSGWT
Beta_EPI_ISL_12651477         LVR--GLPQGFSALEPLVDLPIGINITRFQT---LHRSYLTPGDSSSGWT
Beta_EPI_ISL_12043248         LVR--GLPQGFSALEPLVDLPIGINITRFQT---LHRSYLTPGDSSSGWT
Beta_EPI_ISL_6963049          LVR--GLPQGFSALEPLVDLPIGINITRFQT---LHRSYLTPGDSSSGWT
Beta_EPI_ISL_6963118          LVR--GLPQGFSALEPLVDLPIGINITRFQT---LHRSYLTPGDSSSGWT
Beta_EPI_ISL_6963122          LVR--GLPQGFSALEPLVDLPIGINITRFQT---LHRSYLTPGDSSSGWT
Beta_EPI_ISL_6963124          LVR--GLPQGFSALEPLVDLPIGINITRFQT---LHRSYLTPGDSSSGWT
Beta_EPI_ISL_6963052          LVR--GLPQGFSALEPLVDLPIGINITRFQT---LHRSYLTPGDSSSGWT
Beta_EPI_ISL_12043246         LVR--GLPQGFSALEPLVDLPIGINITRFQT---LHRSYLTPGDSSSGWT
Beta_EPI_ISL_12651469         LVR--GLPQGFSALEPLVDLPIGINITRFQTLLALHRSYLTPGDSSSGWT
Gamma_EPI_ISL_12057032        LVR--DLPQGFSALEPLVDLPIGINITRFQTLLALHRSYLTPGDSSSGWT
Gamma_EPI_ISL_12625273        LVR--DLPQGFSALEPLVDLPIGINITRFQTLLALHRSYLTPGDSSSGWT
Gamma_EPI_ISL_12625201        LVR--DLPQGFSALEPLVDLPIGINITRFQTLLALHRSYLTPGDSSSGWT
Gamma_EPI_ISL_12059830        LVR--DLPQGFSALEPLVDLPIGINITRFQTLLALHRSYLTPGDSSSGWT
Gamma_EPI_ISL_12625198        LVR--DLPQGFSALEPLVDLPIGINITRFQTLLALHRSYLTPGDSSSGWT
Gamma_EPI_ISL_1171658         LVR--DLPQGFSALEPLVDLPIGINITRFQTLLALHRSYLTPGDSSSGWT
Gamma_EPI_ISL_7156307         LVR--DLPQGFSALEPLVDLPIGINITRFQTLLALHRSYLTPGDSSSGWT
Gamma_EPI_ISL_7156303         LVR--DLPQGFSALEPLVDLPIGINITRFQTLLALHRSYLTPGDSSSGWT
Gamma_EPI_ISL_7156304         LVR--DLPQGFSALEPLVDLPIGINITRFQTLLALHRSYLTPGDSSSGWT
Gamma_EPI_ISL_7156305         LVR--DLPQGFSALEPLVDLPIGINITRFQTLLALHRSYLTPGDSSSGWT
Omicron_EPI_ISL_12208036      LGR--DLPQGFSALEPLVDLPIGINITRFQTLLALHRSYLTPGDSSSGWT
Omicron_EPI_ISL_12118309      LGR--DLPQGFSALEPLVDLPIGINITRFQTLLALHRSYLTPGDSSSGWT
Omicron_EPI_ISL_12117965      LGR--DLPQGFSALEPLVDLPIGINITRFQTLLALHRSYLTPGDSSSGWT
Omicron_EPI_ISL_12117963      LGR--DLPQGFSALEPLVDLPIGINITRFQTLLALHRSYLTPGDSSSGWT
Omicron_EPI_ISL_12697445      LGR--DLPQGFSALEPLVDLPIGINITRFQTLLALHRSYLTPGDSSSGWT
OXE_EPI_ISL_13649601          LGR--DLPQGFSALEPLVDLPIGINITRFQTLLALHRSYLTPGDSSSGWT
OXE_EPI_ISL_13666639          LGR--DLPQGFSALEPLVDLPIGINITRFQTLLALHRSYLTPGDSSSGWT
OXE_EPI_ISL_13648417          LGR--DLPQGFSALEPLVDLPIGINITRFQTLLALHRSYLTPGDSSSGWT
OXE_EPI_ISL_13604952          LGR--DLPQGFSALEPLVDLPIGINITRFQTLLALHRSYLTPGDSSSGWT
OXE_EPI_ISL_13651040          LGR--DLPQGFSALEPLVDLPIGINITRFQTLLALHRSYLTPGDSSSGWT
Omicron_EPI_ISL_12118310      LGR--DLPQGFSALEPLVDLPIGINITRFQTLLALHRSYLTPGDSSSGWT
OXE_EPI_ISL_13614167          LGR--DLPQGFSALEPLVDLPIGINITRFQTLLALHRSYLTPGDSSSGWT
Delta_EPI_ISL_3446728         LVR--DLPQGFSVLEPLVDLPIGINITRFQTLLALHRSYLTPGDSSSGWT
Delta_EPI_ISL_7194890         LVR--DLPQGFSALEPLVDLPIGINITRFQTLLALHRSYLTPGDSSSGRT
Delta_EPI_ISL_12064531        LVR--DLPQGFSALEPLVDLPIGINITRFQTLLALHRSYLTPGDSSSGWT
Delta_EPI_ISL_12064532        LVR--DLPQGFSALEPLVDLPIGINITRFQTLLALHRSYLTPGDSSSGWT
Delta_EPI_ISL_7194887         LVR--DLPQGFSALEPLVDLPIGINITRFQTLLALHRSYLTPGDSSSGWT
Delta_EPI_ISL_7194892         LVR--DLPQGFSALEPLVDLPIGINITRFQTLLALHRSYLTPGDSSSGWT
Delta_EPI_ISL_12064534        LVR--DLPQGFSALEPLVDLPIGINITRFQTLLALHRSYLTPGDSSSGWT
Delta_EPI_ISL_12064543        LVR--DLPQGFSALEPLVDLPIGINITRFQTLLALHRSYLTPGDSSSGWT
Delta_EPI_ISL_7194889         LLR--DLPQGFSALEPLVDLPIGINITRFQTLLALHRSYLTPGDSSSGWT
Delta_EPI_ISL_7194891         LVR--DLPQGFSALEPLVDLPIGINITRFQTLLALHRSYLTPGDSSSGWT
OXE_EPI_ISL_13571156          LVR--DLPQGFSALEPLVDLPIGINITRFQTLLALHRSYLTPGDSSSGWT
Lambda_EPI_ISL_3460005        LVR--DLPQGFSALEPLVDLPIGINITRFQTLLALH-------NSSSGWT
Lambda_EPI_ISL_11840897       LVR--DLPQGFSALEPLVDLPIGINITRFQTLLALH-------NSSSGWT
Lambda_EPI_ISL_7961431        LVR--DLPQGFSALEPLVDLPIGINITRFQTLLALH-------NSSSGWT
Lambda_EPI_ISL_7464445        LVR--DLPQGFSALEPLVDLPIGINITRFQTLLALH-------NSSSGWT
Lambda_EPI_ISL_7464420        LVR--DLPQGFSALEPLVDLPIGINITRFQTLLALH-------NSSSGWT
Lambda_EPI_ISL_7464444        LVR--DLPQGFSALEPLVDLPIGINITRFQTLLALH-------NSSSGWT
Lambda_EPI_ISL_7464450        LVR--DLPQGFSALEPLVDLPIGINITRFQTLLALH-------NSSSGWT
Lambda_EPI_ISL_8189775        LVR--DLPQGFSALEPLVDLPIGINITRFQTLLALH-------NSSSGWT
Lambda_EPI_ISL_11686187       LVR--DLPQGFSALEPLVDLPIGINITRFQTLLALHRSYLTPGDSSSGWT
Lambda_EPI_ISL_11686136       LVR--DLPQGFSALEPLVDLPIGINITRFQTLLALHRSYLTPGDSSSGWT
Alpha_EPI_ISL_11828096        LVR--DLPQGFSALEPLVDLPIGINITRFQTLLALHRSYLTPGDSSSGWT
Alpha_EPI_ISL_11891956        LVR--DLPQGFSALEPLVDLPIGINITRFQTLLALHRSYLTPGDSSSGWT
Alpha_EPI_ISL_643519          LVR--DLPQGFSALEPLVDLPIGINITRFQTLLALHRSYLTPGDSSSGWT
Alpha_EPI_ISL_12047904        LVR--DLPQGFSALEPLVDLPIGINITRFQTLLALHRSYLTPGDSSSGWT
Alpha_EPI_ISL_7191367         LVR--DLPQGFSALEPLVDLPIGINITRFQTLLALHRSYLTPGDSSSGWT
Alpha_EPI_ISL_728343          LVR--DLPQGFSALEPLVDLPIGINITRFQTLLALHRSYLTPGDSSSGWT
Alpha_EPI_ISL_7191421         LVR--DLPQGFSALEPLVDLPIGINITRFQTLLALHRSYLTPGDSSSGWT
Alpha_EPI_ISL_7191276         LVR--DLPQGFSALEPLVDLPIGINITRFQTLLALHRSYLTPGDSSSGWT
Alpha_EPI_ISL_11906980        LVR--DLPQGFSALEPLVDLPIGINITRFQTLLALHRSYLTPGDSSSGWT
Alpha_EPI_ISL_11811784        LVR--DLPQGFSALEPLVDLPIGINITRFQTLLALHRSYLTPGDSSSGWT
Mu_EPI_ISL_11696091           LVR--DLPQGFSALEPLVDLPIGINITRFQTLLALHRSYLTPGDSSSGWT
Mu_EPI_ISL_11696020           LVR--DLPQGFSALEPLVDLPIGINITRFQTLLALHRSYLTPGDSSSGWT
Mu_EPI_ISL_6976265            LVR--DLPQGFSALEPLVDLPIGINITRFQTLLALHRSYLTPGDSSSGWT
Mu_EPI_ISL_12017326           LVR--DLPQGFSALEPLVDLPIGINITRFQTLLALHRSYLTPGDSSSGWT
Mu_EPI_ISL_6990142            LVR--DLPQGFSALEPLVDLPIGINITRFQTLLALHRSYLTPGDSSSGWT
Mu_EPI_ISL_6989642            LVR--DLPQGFSALEPLVDLPIGINITRFQTLLALHRSYLTPGDSSSGWT
Mu_EPI_ISL_12013411           LVR--DLPQGFSALEPLVDLPIGINITRFQTLLALHRSYLTPGDSSSGWT
Mu_EPI_ISL_6990137            LVR--DLPQGFSALEPLVDLPIGINITRFQTLLALHRSYLTPGDSSSGWT
Mu_EPI_ISL_4036743            LVR--DLPQGFSALEPLVDLPIGINITRFQTLLALHRSYLTPGDSSSGWT
Mu_EPI_ISL_7170006            LVR--DLPQGFSALEPLVDLPIGINITRFQTLLALHRSYLTPGDSSSGWT
Omicron_EPI_ISL_6640919       VREPEDLPQGFSALEPLVDLPIGINITRFQTLLALHRSYLTPGDSSSGWT
OXE_EPI_ISL_12451987          VREPEDLPQGFSALEPLVDLPIGINITRFQTLLALHRSYLTPGDSSSGWT
Omicron_EPI_ISL_6752027       VREPEDLPQGFSALEPLVDLPIGINITRFQTLLALHRSYLTPGDSSSGWT
Omicron_EPI_ISL_6640917       VREPEDLPQGFSALEPLVDLPIGINITRFQTLLALHRSYLTPGDSSSGWT
Omicron_EPI_ISL_6699764       VREPEDLPQGFSALEPLVDLPIGINITRFQTLLALHRSYLTPGDSSSGWT
OXE_EPI_ISL_13571159          LVR--DLPQGFSALEPLVDLPIGINITRFQTLLALHRSYLTPGDSSSGWT
OXE_EPI_ISL_13571161          LVR--DLPQGFSALEPLVDLPIGINITRFQTLLALHRSYLTPGDSSSGWT
                              : .  .******.******************   **       :**** *

Beta_EPI_ISL_1381260          AGAAAYYVGYLQPRTFLLKYNENGTITDAVDCALDPLSETKCTLK
Beta_EPI_ISL_12651477         AGAAAYYVGYLQPRTFLLKYNENGTITDAVDCALDPLSETKCTLK
Beta_EPI_ISL_12043248         AGAAAYYVGYLQPRTFLLKYNENGTITDAVDCALDPLSETKCTLK
Beta_EPI_ISL_6963049          AGAAAYYVGYLQPRTFLLKYNENGTITDAVDCALDPLSETKCTLK
Beta_EPI_ISL_6963118          AGAAAYYVGYLQPRTFLLKYNENGTITDAVDCALDPLSETKCTLK
Beta_EPI_ISL_6963122          AGAAAYYVGYLQPRTFLLKYNENGTITDAVDCALDPLSETKCTLK
Beta_EPI_ISL_6963124          AGAAAYYVGYLQPRTFLLKYNENGTITDAVDCALDPLSETKCTLK
Beta_EPI_ISL_6963052          AGAAAYYVGYLQPRTFLLKYNENGTITDAVDCALDPLSETKCTLK
Beta_EPI_ISL_12043246         AGAAAYYVGYLQPRTFLLKYNENGTITDAVDCALDPLSETKCTLK
Beta_EPI_ISL_12651469         AGAAAYYVGYLQPRTFLLKYNENGTITDAVDCALDPLSETKCTLK
Gamma_EPI_ISL_12057032        AGAAAYYVGYLQPRTFLLKYNENGTITDAVDCALDPLSETKCTLK
Gamma_EPI_ISL_12625273        AGAAAYYVGYLQPRTFLLKYNENGTITDAVDCALDPLSETKCTLK
Gamma_EPI_ISL_12625201        AGAAAYYVGYLQPRTFLLKYNENGTITDAVDCALDPLSETKCTLK
Gamma_EPI_ISL_12059830        AGAAAYYVGYLQPRTFLLKYNENGTITDAVDCALDPLSETKCTLK
Gamma_EPI_ISL_12625198        AGAAAYYVGYLQPRTFLLKYNENGTITDAVDCALDPLSETKCTLK
Gamma_EPI_ISL_1171658         AGAAAYYVGYLQPRTFLLKYNENGTITDAVDCALDPLSETKCTLK
Gamma_EPI_ISL_7156307         AGAAAYYVGYLQPRTFLLKYNENGTITDAVDCALDPLSETKCTLK
Gamma_EPI_ISL_7156303         AGAAAYYVGYLQPRTFLLKYNENGTITDAVDCALDPLSETKCTLK
Gamma_EPI_ISL_7156304         AGAAAYYVGYLQPRTFLLKYNENGTITDAVDCALDPLSETKCTLK
Gamma_EPI_ISL_7156305         AGAAAYYVGYLQPRTFLLKYNENGTITDAVDCALDPLSETKCTLK
Omicron_EPI_ISL_12208036      AGAAAYYVGYLQPRTFLLKYNENGTITDAVDCALDPLSETKCTLK
Omicron_EPI_ISL_12118309      AGAAAYYVGYLQPRTFLLKYNENGTITDAVDCALDPLSETKCTLK
Omicron_EPI_ISL_12117965      AGAAAYYVGYLQPRTFLLKYNENGTITDAVDCALDPLSETKCTLK
Omicron_EPI_ISL_12117963      AGAAAYYVGYLQPRTFLLKYNENGTITDAVDCALDPLSETKCTLK
Omicron_EPI_ISL_12697445      AGAAAYYVGYLQPRTFLLKYNENGTITDAVDCALDPLSETKCTLK
OXE_EPI_ISL_13649601          AGAAAYYVGYLQPRTFLLKYNENGTITDAVDCALDPLSETKCTLK
OXE_EPI_ISL_13666639          AGAAAYYVGYLQPRTFLLKYNENGTITDAVDCALDPLSETKCTLK
OXE_EPI_ISL_13648417          AGAAAYYVGYLQPRTFLLKYNENGTITDAVDCALDPLSETKCTLK
OXE_EPI_ISL_13604952          AGAAAYYVGYLQPRTFLLKYNENGTITDAVDCALDPLSETKCTLK
OXE_EPI_ISL_13651040          AGAAAYYVGYLQPRTFLLKYNENGTITDAVDCALDPLSETKCTLK
Omicron_EPI_ISL_12118310      AGAAAYYVGYLQPRTFLLKYNENGTITDAVDCALDPLSETKCTLK
OXE_EPI_ISL_13614167          AGAAAYYVGYLQPRTFLLKYNENGTITDAVDCALDPLSETKCTLK
Delta_EPI_ISL_3446728         AGAAAYYVGYLQPRTFLLKYNENGTITDAVDCALDPLSETKCTLK
Delta_EPI_ISL_7194890         AGAAAYYVGYLQPRTFLLKYNENGTITDAVDCALDPLSETKCTLK
Delta_EPI_ISL_12064531        AGAAAYYVGYLQPRTFLLKYNENGTITDAVDCALDPLSETKCTLK
Delta_EPI_ISL_12064532        AGAAAYYVGYLQPRTFLLKYNENGTITDAVDCALDPLSETKCTLK
Delta_EPI_ISL_7194887         AGAAAYYVGYLQPRTFLLKYNENGTITDAVDCALDPLSETKCTLK
Delta_EPI_ISL_7194892         AGAAAYYVGYLQPRTFLLKYNENGTITDAVDCALDPLSETKCTLK
Delta_EPI_ISL_12064534        AGAAAYYVGYLQPRTFLLKYNENGTITDAVDCALDPLSETKCTLK
Delta_EPI_ISL_12064543        AGAAAYYVGYLQPRTFLLKYNENGTITDAVDCALDPLSETKCTLK
Delta_EPI_ISL_7194889         AGAAAYYVGYLQPRTFLLKYNENGTITDAVDCALDPLSETKCTLK
Delta_EPI_ISL_7194891         AGAAAYYVGYLQPRTFLLKYNENGTITDAVDCALDPLSETKCTLK
OXE_EPI_ISL_13571156          AGAAAYYVGYLQPRTFLLKYNENGTITDAVDCALDPLSETKCTLK
Lambda_EPI_ISL_3460005        AGAAAYYVGYLQPRTFLLKYNENGTITDAVDCALDPLSETKCTLK
Lambda_EPI_ISL_11840897       AGAAAYYVGYLQPRTFLLKYNENGTITDAVDCALDPLSETKCTLK
Lambda_EPI_ISL_7961431        AGAAAYYVGYLQPRTFLLKYNENGTITDAVDCALDPLSETKCTLK
Lambda_EPI_ISL_7464445        AGAAAYYVGYLQPRTFLLKYNENGTITDAVDCALDPLSETKCTLK
Lambda_EPI_ISL_7464420        AGAAAYYVGYLQPRTFLLKYNENGTITDAVDCALDPLSETKCTLK
Lambda_EPI_ISL_7464444        AGAAAYYVGYLQPRTFLLKYNENGTITDAVDCALDPLSETKCTLK
Lambda_EPI_ISL_7464450        AGAAAYYVGYLQPRTFLLKYNENGTITDAVDCALDPLSETKCTLK
Lambda_EPI_ISL_8189775        AGAAAYYVGYLQPRTFLLKYNENGTITDAVDCALDPLSETKCTLK
Lambda_EPI_ISL_11686187       AGAAAYYVGYLQPRTFLLKYNENGTITDAVDCALDPLSETKCTLK
Lambda_EPI_ISL_11686136       AGAAAYYVGYLQPRTFLLKYNENGTITDAVDCALDPLSETKCTLK
Alpha_EPI_ISL_11828096        AGAAAYYVGYLQPRTFLLKYNENGTITDAVDCALDPLSETKCTLK
Alpha_EPI_ISL_11891956        AGAAAYYVGYLQPRTFLLKYNENGTITDAVDCALDPLSETKCTLK
Alpha_EPI_ISL_643519          AGAAAYYVGYLQPRTFLLKYNENGTITDAVDCALDPLSETKCTLK
Alpha_EPI_ISL_12047904        AGAAAYYVGYLQPRTFLLKYNENGTITDAVDCALDPLSETKCTLK
Alpha_EPI_ISL_7191367         AGAAAYYVGYLQPRTFLLKYNENGTITDAVDCALDPLSETKCTLK
Alpha_EPI_ISL_728343          AGAAAYYVGYLQPRTFLLKYNENGTITDAVDCALDPLSETKCTLK
Alpha_EPI_ISL_7191421         AGAAAYYVGYLQPRTFLLKYNENGTITDAVDCALDPLSETKCTLK
Alpha_EPI_ISL_7191276         AGAAAYYVGYLQPRTFLLKYNENGTITDAVDCALDPLSETKCTLK
Alpha_EPI_ISL_11906980        AGAAAYYVGYLQPRTFLLKYNENGTITDAVDCALDPLSETKCTLK
Alpha_EPI_ISL_11811784        AGAAAYYVGYLQPRTFLLKYNENGTITDAVDCALDPLSETKCTLK
Mu_EPI_ISL_11696091           AGAAAYYVGYLQPRTFLLKYNENGTITDAVDCALDPLSETKCTLK
Mu_EPI_ISL_11696020           AGAAAYYVGYLQPRTFLLKYNENGTITDAVDCALDPLSETKCTLK
Mu_EPI_ISL_6976265            AGAAAYYVGYLQPRTFLLKYNENGTITDAVDCALDPLSETKCTLK
Mu_EPI_ISL_12017326           AGAAAYYVGYLQPRTFLLKYNENGTITDAVDCALDPLSETKCTLK
Mu_EPI_ISL_6990142            AGAAAYYVGYLQPRTFLLKYNENGTITDAVDCALDPLSETKCTLK
Mu_EPI_ISL_6989642            AGAAAYYVGYLQPRTFLLKYNENGTITDAVDCALDPLSETKCTLK
Mu_EPI_ISL_12013411           AGAAAYYVGYLQPRTFLLKYNENGTITDAVDCALDPLSETKCTLK
Mu_EPI_ISL_6990137            AGAAAYYVGYLQPRTFLLKYNENGTITDAVDCALDPLSETKCTLK
Mu_EPI_ISL_4036743            AGAAAYYVGYLQPRTFLLKYNENGTITDAVDCALDPLSETKCTLK
Mu_EPI_ISL_7170006            AGAAAYYVGYLQPRTFLLKYNENGTITDAVDCALDPLSETKCTLK
Omicron_EPI_ISL_6640919       AGAAAYYVGYLQPRTFLLKYNENGTITDAVDCALDPLSETKCTLK
OXE_EPI_ISL_12451987          AGAAAYYVGYLQPRTFLLKYNENGTITDAVDCALDPLSETKCTLK
Omicron_EPI_ISL_6752027       AGAAAYYVGYLQPRTFLLKYNENGTITDAVDCALDPLSETKCTLK
Omicron_EPI_ISL_6640917       AGAAAYYVGYLQPRTFLLKYNENGTITDAVDCALDPLSETKCTLK
Omicron_EPI_ISL_6699764       AGAAAYYVGYLQPRTFLLKYNENGTITDAVDCALDPLSETKCTLK
OXE_EPI_ISL_13571159          AGAAAYYVGYLQPRTFLLKYNENGTITDAVDCALDPLSETKCTLK
OXE_EPI_ISL_13571161          AGAAAYYVGYLQPRTFLLKYNENGTITDAVDCALDPLSETKCTLK
                              *********************************************
