# Supplementary material for: Design and Immunoinformatic Assessment of Candidate Multivariant mRNA Vaccine Construct against Immune Escape Variants of SARS-CoV-2
Source: Polymers (Basel). 2022 Aug 10;14(16):3263. doi: 10.3390/polym14163263 (PMC9414445; doi:10.3390/polym14163263)
Supplement: Supplementary file 1 [file polymers-14-03263-s001.zip › File S2.aln]

CLUSTAL 2.1 multiple sequence alignment


Alpha_EPI_ISL_728343          RVQPTESIVRFPNITNLCPFGEVFNATRFASVYAWNRKRISNCVADYSVL
Alpha_EPI_ISL_7191367         RVQPTESIVRFPNITNLCPFGEVFNATRFASVYAWNRKRISNCVADYSVL
Alpha_EPI_ISL_643519          RVQPTESIVRFPNITNLCPFGEVFNATRFASVYAWNRKRISNCVADYSVL
Alpha_EPI_ISL_12047904        RVQPTESIVRFPNITNLCPFGEVFNATRFASVYAWNRKRISNCVADYSVL
Alpha_EPI_ISL_11906980        RVQPTESIVRFPNITNLCPFGEVFNATRFASVYAWNRKRISNCVADYSVL
Alpha_EPI_ISL_11891956        RVQPTESIVRFPNITNLCPFGEVFNATRFASVYAWNRKRISNCVADYSVL
Alpha_EPI_ISL_7191421         RVQPTESIVRFPNITNLCPFGEVFNATRFASVYAWNRKRISNCVADYSVL
Alpha_EPI_ISL_7191276         RVQPTESIVRFPNITNLCPFGEVFNATRFASVYAWNRKRISNCVADYSVL
Alpha_EPI_ISL_11811784        RVQPTESIVRFPNITNLCPFGEVFNATRFASVYAWNRKRISNCVADYSVL
Alpha_EPI_ISL_11828096        RVQPTESIVRFPNITNLCPFGEVFNATRFASVYAWNRKRISNCVADYSVL
Delta_EPI_ISL_3446728         RVQPTESIVRFPNITNLCPFGEVFNATRFASVYAWNRKRISNCVADYSVL
Delta_EPI_ISL_12064531        RVQPTESIVRFPNITNLCPFGEVFNATRFASVYAWNRKRISNCVADYSVL
Delta_EPI_ISL_12064532        RVQPTESIVRFPNITNLCPFGEVFNATRFASVYAWNRKRISNCVADYSVL
Delta_EPI_ISL_12064534        RVQPTESIVRFPNITNLCPFGEVFNATRFASVYAWNRKRISNCVADYSVL
Delta_EPI_ISL_7194891         RVQPTESIVRFPNITNLCPFGEVFNATRFASVYAWNRKRISNCVADYSVL
Delta_EPI_ISL_7194892         RVQPTESIVRFPNITNLCPFGEVFNATRFASVYAWNRKRISNCVADYSVL
Delta_EPI_ISL_7194890         RVQPTESIVRFPNITNLCPFGEVFNATRFASVYAWNRKRISNCVADYSVL
Delta_EPI_ISL_7194889         RVQPTESIVRFPNITNLCPFGEVFNATRFASVYAWNRKRISNCVADYSVL
Delta_EPI_ISL_7194887         RVQPTESIVRFPNITNLCPFGEVFNATRFASVYAWNRKRISNCVADYSVL
Delta_EPI_ISL_12064543        RVQPTESIVRFPNITNLCPFGEVFNATRFASVYAWNRKRISNCVADYSVL
OXE_EPI_ISL_13571156          RVQPTESIVRFPNITNLCPFGEVFNATRFASVYAWNRKRISNCVADYSVL
Lambda_EPI_ISL_7464420        RVQPTESIVRFPNITNLCPFGEVFNATRFASVYAWNRKRISNCVADYSVL
Lambda_EPI_ISL_7464444        RVQPTESIVRFPNITNLCPFGEVFNATRFASVYAWNRKRISNCVADYSVL
Lambda_EPI_ISL_7464450        RVQPTESIVRFPNITNLCPFGEVFNATRFASVYAWNRKRISNCVADYSVL
Lambda_EPI_ISL_7464445        RVQPTESIVRFPNITNLCPFGEVFNATRFASVYAWNRKRISNCVADYSVL
Lambda_EPI_ISL_3460005        RVQPTESIVRFPNITNLCPFGEVFNATRFASVYAWNRKRISNCVADYSVL
Lambda_EPI_ISL_11840897       RVQPTESIVRFPNITNLCPFGEVFNATRFASVYAWNRKRISNCVADYSVL
Lambda_EPI_ISL_11686187       RVQPTESIVRFPNITNLCPFGEVFNATRFASVYAWNRKRISNCVADYSVL
Lambda_EPI_ISL_7961431        RVQPTESIVRFPNITNLCPFGEVFNATRFASVYAWNRKRISNCVADYSVL
Lambda_EPI_ISL_11686136       RVQPTESIVRFPNITNLCPFGEVFNATRFASVYAWNRKRISNCVADYSVL
Lambda_EPI_ISL_8189775        RVQPTESIVRFPNITNLCPFGEVFNATRFASVYAWNRKRISNCVADYSVL
OXE_EPI_ISL_13571161          RVQPTESIVRFPNITNLCPFGEVFNATRFASVYAWNRKRISNCVADYSVL
OXE_EPI_ISL_13571159          RVQPTESIVRFPNITNLCPFDEVFNATKFASVYAWNRKRISNCVADYSVL
Mu_EPI_ISL_6976265            RVQPTESIVRFPNITNLCPFGEVFNATKFASVYAWNRKRISNCVADYSVL
Mu_EPI_ISL_7170006            RVQPTESIVRFPNITNLCPFGEVFNATKFASVYAWNRKRISNCVADYSVL
Mu_EPI_ISL_11696020           RVQPTESIVRFPNITNLCPFGEVFNATKFASVYAWNRKRISNCVADYSVL
Mu_EPI_ISL_4036743            RVQPTESIVRFPNITNLCPFGEVFNATKFASVYAWNRKRISNCVADYSVL
Mu_EPI_ISL_11696091           RVQPTESIVRFPNITNLCPFGEVFNATKFASVYAWNRKRISNCVADYSVL
Mu_EPI_ISL_12013411           RVQPTESIVRFPNITNLCPFGEVFNATKFASVYAWNRKRISNCVADYSVL
Mu_EPI_ISL_12017326           RVQPTESIVRFPNITNLCPFGEVFNATKFASVYAWNRKRISNCVADYSVL
Mu_EPI_ISL_6990142            RVQPTESIVRFPNITNLCPFGEVFNATKFASVYAWNRKRISNCVADYSVL
Mu_EPI_ISL_6990137            RVQPTESIVRFPNITNLCPFGEVFNATKFASVYAWNRKRISNCVADYSVL
Mu_EPI_ISL_6989642            RVQPTESIVRFPNITNLCPFGEVFNATKFASVYAWNRKRISNCVADYSVL
Beta_EPI_ISL_6963118          RVQPTESIVRFPNITNLCPFGEVFNATRFASVYAWNRKRISNCVADYSVL
Beta_EPI_ISL_6963122          RVQPTESIVRFPNITNLCPFGEVFNATRFASVYAWNRKRISNCVADYSVL
Beta_EPI_ISL_6963124          RVQPTESIVRFPNITNLCPFGEVFNATRFASVYAWNRKRISNCVADYSVL
Beta_EPI_ISL_6963052          RVQPTESIVRFPNITNLCPFGEVFNATRFASVYAWNRKRISNCVADYSVL
Beta_EPI_ISL_12651477         RVQPTESIVRFPNITNLCPFGEVFNATRFASVYAWNRKRISNCVADYSVL
Beta_EPI_ISL_6963049          RVQPTESIVRFPNITNLCPFGEVFNATRFASVYAWNRKRISNCVADYSVL
Beta_EPI_ISL_12043248         RVQPTESIVRFPNITNLCPFGEVFNATRFASVYAWNRKRISNCVADYSVL
Beta_EPI_ISL_12651469         RVQPTESIVRFPNITNLCPFGEVFNATRFASVYAWNRKRISNCVADYSVL
Beta_EPI_ISL_1381260          RVQPTESIVRFPNITNLCPFGEVFNATRFASVYAWNRKRISNCVADYSVL
Beta_EPI_ISL_12043246         RVQPTESIVRFPNITNLCPFGEVFNATRFASVYAWNRKRISNCVADYSVL
Gamma_EPI_ISL_1171658         RVQPTESIVRFPNITNLCPFGEVFNATRFASVYAWNRKRISNCVADYSVL
Gamma_EPI_ISL_12625201        RVQPTESIVRFPNITNLCPFGEVFNATRFASVYAWNRKRISNCVADYSVL
Gamma_EPI_ISL_7156307         RVQPTESIVRFPNITNLCPFGEVFNATRFASVYAWNRKRISNCVADYSVL
Gamma_EPI_ISL_7156305         RVQPTESIVRFPNITNLCPFGEVFNATRFASVYAWNRKRISNCVADYSVL
Gamma_EPI_ISL_7156304         RVQPTESIVRFPNITNLCPFGEVFNATRFASVYAWNRKRISNCVADYSVL
Gamma_EPI_ISL_7156303         RVQPTESIVRFPNITNLCPFGEVFNATRFASVYAWNRKRISNCVADYSVL
Gamma_EPI_ISL_12625198        RVQPTESIVRFPNITNLCPFGEVFNATRFASVYAWNRKRISNCVADYSVL
Gamma_EPI_ISL_12059830        RVQPTESIVRFPNITNLCPFGEVFNATRFASVYAWNRKRISNCVADYSVL
Gamma_EPI_ISL_12625273        RVQPTESIVRFPNITNLCPFGEVFNATRFASVYAWNRKRISNCVADYSVL
Gamma_EPI_ISL_12057032        RVQPTESIVRFPNITNLCPFGEVFNATRFASVYAWNRKRISNCVADYSVL
Omicron_EPI_ISL_6699764       RVQPTESIVRFPNITNLCPFDEVFNATRFASVYAWNRKRISNCVADYSVL
Omicron_EPI_ISL_6640917       RVQPTESIVRFPNITNLCPFDEVFNATRFASVYAWNRKRISNCVADYSVL
Omicron_EPI_ISL_6752027       RVQPTESIVRFPNITNLCPFDEVFNATRFASVYAWNRKRISNCVADYSVL
Omicron_EPI_ISL_6640919       RVQPTESIVRFPNITNLCPFDEVFNATRFASVYAWNRKRISNCVADYSVL
OXE_EPI_ISL_13614167          RVQPTESIVRFPNITNLCPFDEVFNATRFASVYAWNRTRISNCVADYSVL
OXE_EPI_ISL_13604952          RVQPTESIVRFPNITNLCPFDEVFNATRFASVYAWNRKRISNCVADYSVL
OXE_EPI_ISL_13648417          RVQPTESIVRFPNITNLCPFDEVFNATRFASVYAWNRKRISNCVADYSVL
OXE_EPI_ISL_13651040          RVQPTESIVRFPNITNLCPFDEVFNATRFASVYAWNRKRISNCVADYSVL
OXE_EPI_ISL_13666639          RVQPTESIVRFPNITNLCPFDEVFNATRFASVYAWNRKRISNCVADYSVL
Omicron_EPI_ISL_12118310      RVQPTESIVRFPNITNLCPFDEVFNATRFASVYAWNRKRISNCVADYSVL
OXE_EPI_ISL_13649601          RVQPTESIVRFPNITNLCPFDEVFNATRFASVYAWNRKRISNCVADYSVL
Omicron_EPI_ISL_12118309      RVQPTESIVRFPNITNLCPFDEVFNATRFASVYAWNRKRISNCVADYSVL
Omicron_EPI_ISL_12697445      RVQPTESIVRFPNITNLCPFDEVFNATRFASVYAWNRKRISNCVADYSVL
Omicron_EPI_ISL_12117963      RVQPTESIVRFPNITNLCPFDEVFNATRFASVYAWNRKRISNCVADYSVL
Omicron_EPI_ISL_12117965      RVQPTESIVRFPNITNLCPFDEVFNATRFASVYAWNRKRISNCVADYSVL
OXE_EPI_ISL_12451987          RVQPTESIVRFPNITNLCPFDEVFNATRFASVYAWNRKRISNCVADYSVL
Omicron_EPI_ISL_12208036      RVQPTESIVRFPNITNLCPFDEVFNATRFASVYAWNRKRISNCVADYSVL
                              ********************.******:*********.************

Alpha_EPI_ISL_728343          YNSASFSTFKCYGVSPTKLNDLCFTNVYADSFVIRGDEVRQIAPGQTGKI
Alpha_EPI_ISL_7191367         YNSASFSTFKCYGVSPTKLNDLCFTNVYADSFVIRGDEVRQIAPGQTGKI
Alpha_EPI_ISL_643519          YNSASFSTFKCYGVSPTKLNDLCFTNVYADSFVIRGDEVRQIAPGQTGKI
Alpha_EPI_ISL_12047904        YNSASFSTFKCYGVSPTKLNDLCFTNVYADSFVIRGDEVRQIAPGQTGKI
Alpha_EPI_ISL_11906980        YNSASFSTFKCYGVSPTKLNDLCFTNVYADSFVIRGDEVRQIAPGQTGKI
Alpha_EPI_ISL_11891956        YNSASFSTFKCYGVSPTKLNDLCFTNVYADSFVIRGDEVRQIAPGQTGKI
Alpha_EPI_ISL_7191421         YNSASFSTFKCYGVSPTKLNDLCFTNVYADSFVIRGDEVRQIAPGQTGKI
Alpha_EPI_ISL_7191276         YNSASFSTFKCYGVSPTKLNDLCFTNVYADSFVIRGDEVRQIAPGQTGKI
Alpha_EPI_ISL_11811784        YNSASFSTFKCYGVSPTKLNDLCFTNVYADSFVIRGDEVRQIAPGQTGKI
Alpha_EPI_ISL_11828096        YNSASFSTFKCYGVSPTKLNDLCFTNVYADSFVIRGDEVRQIAPGQTGKI
Delta_EPI_ISL_3446728         YNSASFSTFKCYGVSPTKLNDLCFTNVYADSFVIRGDEVRQIAPGQTGKI
Delta_EPI_ISL_12064531        YNSASFSTFKCYGVSPTKLNDLCFTNVYADSFVIRGDEVRQIAPGQTGKI
Delta_EPI_ISL_12064532        YNSASFSTFKCYGVSPTKLNDLCFTNVYADSFVIRGDEVRQIAPGQTGKI
Delta_EPI_ISL_12064534        YNSASFSTFKCYGVSPTKLNDLCFTNVYADSFVIRGDEVRQIAPGQTGKI
Delta_EPI_ISL_7194891         YNSASFSTFKCYGVSPTKLNDLCFTNVYADSFVIRGDEVRQIAPGQTGKI
Delta_EPI_ISL_7194892         YNSASFSTFKCYGVSPTKLNDLCFTNVYADSFVIRGDEVRQIAPGQTGKI
Delta_EPI_ISL_7194890         YNSASFSTFKCYGVSPTKLNDLCFTNVYADSFVIRGDEVRQIAPGQTGKI
Delta_EPI_ISL_7194889         YNSASFSTFKCYGVSPTKLNDLCFTNVYADSFVIRGDEVRQIAPGQTGKI
Delta_EPI_ISL_7194887         YNSASFSTFKCYGVSPTKLNDLCFTNVYADSFVIRGDEVRQIAPGQTGKI
Delta_EPI_ISL_12064543        YNSASFSTFKCYGVSPTKLNDLCFTNVYADSFVIRGDEVRQIAPGQTGKI
OXE_EPI_ISL_13571156          YNSASFSTFKCYGVSPTKLNDLCFTNVYADSFVIRGDEVRQIAPGQTGKI
Lambda_EPI_ISL_7464420        YNSASFSTFKCYGVSPTKLNDLCFTNVYADSFVIRGDEVRQIAPGQTGKI
Lambda_EPI_ISL_7464444        YNSASFSTFKCYGVSPTKLNDLCFN-VYADSFVIRGDEVRQIAPGQTGKI
Lambda_EPI_ISL_7464450        YNSASFSTFKCYGVSPTKLNDLCFTNVYADSFVIRGDEVRQIAPGQTGKI
Lambda_EPI_ISL_7464445        YNSASFSTFKCYGVSPTKLNDLCFTNVYADSFVIRGDEVRQIAPGQTGKI
Lambda_EPI_ISL_3460005        YNSASFSTFKCYGVSPTKLNDLCFTNVYADSFVIRGDEVRQIAPGQTGKI
Lambda_EPI_ISL_11840897       YNSASFSTFKCYGVSPTKLNDLCFTNVYADSFVIRGDEVRQIAPGQTGKI
Lambda_EPI_ISL_11686187       YNSASFSTFKCYGVSPTKLNDLCFTNVYADSFVIRGDEVRQIAPGQTGKI
Lambda_EPI_ISL_7961431        YNSASFSTFKCYGVSPTKLNDLCFTNVYADSFVIRGDEVRQIAPGQTGKI
Lambda_EPI_ISL_11686136       YNSASFSTFKCYGVSPTKLNDLCFTNVYADSFVIRGDEVRQIAPGQTGKI
Lambda_EPI_ISL_8189775        YNSASFSTFKCYGVSPTKLNDLCFTNVYADSFVIRGDEVRQIAPGQTGKI
OXE_EPI_ISL_13571161          YNSASFSTFKCYGVSPTKLNDLCFTNVYADSFVIRGDEVRQIAPGQTGKI
OXE_EPI_ISL_13571159          YNSASFSTFKCYGVSPTKLNDLCFTNVYADSFVIRGDEVRQIAPGQTGKI
Mu_EPI_ISL_6976265            YNSASFSTFKCYGVSPTKLNDLCFTNVYADSFVIRGDEVRQIAPGQTGKI
Mu_EPI_ISL_7170006            YNSASFSTFKCYGVSPTKLNDLCFTNVYADSFVIRGDEVRQIAPGQTGKI
Mu_EPI_ISL_11696020           YNSASFSTFKCYGVSPTKLNDLCFTNVYADSFVIRGDEVRQIAPGQTGKI
Mu_EPI_ISL_4036743            YNSASFSTFKCYGVSPTKLNDLCFTNVYADSFVIRGDEVRQIAPGQTGKI
Mu_EPI_ISL_11696091           YNSASFSTFKCYGVSPTKLNDLCFTNVYADSFVIRGDEVRQIAPGQTGKI
Mu_EPI_ISL_12013411           YNSASFSTFKCYGVSPTKLNDLCFTNVYADSFVIRGDEVRQIAPGQTGKI
Mu_EPI_ISL_12017326           YNSASFSTFKCYGVSPTKLNDLCFTNVYADSFVIRGDEVRQIAPGQTGKI
Mu_EPI_ISL_6990142            YNSASFSTFKCYGVSPTKLNDLCFTNVYADSFVIRGDEVRQIAPGQTGKI
Mu_EPI_ISL_6990137            YNSASFSTFKCYGVSPTKLNDLCFTNVYADSFVIRGDEVRQIAPGQTGKI
Mu_EPI_ISL_6989642            YNSASFSTFKCYGVSPTKLNDLCFTNVYADSFVIRGDEVRQIAPGQTGKI
Beta_EPI_ISL_6963118          YNSASFSTFKCYGVSPTKLNDLCFTNVYADSFVIRGDEVRQIAPGQTGNI
Beta_EPI_ISL_6963122          YNSASFSTFKCYGVSPTKLNDLCFTNVYADSFVIRGDEVRQIAPGQTGNI
Beta_EPI_ISL_6963124          YNSASFSTFKCYGVSPTKLNDLCFTNVYADSFVIRGDEVRQIAPGQTGNI
Beta_EPI_ISL_6963052          YNSASFSTFKCYGVSPTKLNDLCFTNVYADSFVIRGDEVRQIAPGQTGNI
Beta_EPI_ISL_12651477         YNSASFSTFKCYGVSPTKLNDLCFTNVYADSFVIRGDEVRQIAPGQTGNI
Beta_EPI_ISL_6963049          YNSASFSTFKCYGVSPTKLNDLCFTNVYADSFVIRGDEVRQIAPGQTGNI
Beta_EPI_ISL_12043248         YNSASFSTFKCYGVSPTKLNDLCFTNVYADSFVIRGDEVRQIAPGQTGNI
Beta_EPI_ISL_12651469         YNSASFSTFKCYGVSPTKLNDLCFTNVYADSFVIRGDEVRQIAPGQTGNI
Beta_EPI_ISL_1381260          YNSASFSTFKCYGVSPTKLNDLCFTNVYADSFVIRGDEVRQIAPGQTGNI
Beta_EPI_ISL_12043246         YNSASFSTFKCYGVSPTKLNDLCFTNVYADSFVIRGDEVRQIAPGQTGNI
Gamma_EPI_ISL_1171658         YNSASFSTFKCYGVSPTKLNDLCFTNVYADSFVIRGDEVRQIAPGQTGTI
Gamma_EPI_ISL_12625201        YNSASFSTFKCYGVSPTKLNDLCFTNVYADSFVIRGDEVRQIAPGQTGTI
Gamma_EPI_ISL_7156307         YNSASFSTFKCYGVSPTKLNDLCFTNVYADSFVIRGDEVRQIAPGQTGTI
Gamma_EPI_ISL_7156305         YNSASFSTFKCYGVSPTKLNDLCFTNVYADSFVIRGDEVRQIAPGQTGTI
Gamma_EPI_ISL_7156304         YNSASFSTFKCYGVSPTKLNDLCFTNVYADSFVIRGDEVRQIAPGQTGTI
Gamma_EPI_ISL_7156303         YNSASFSTFKCYGVSPTKLNDLCFTNVYADSFVIRGDEVRQIAPGQTGTI
Gamma_EPI_ISL_12625198        YNSASFSTFKCYGVSPTKLNDLCFTNVYADSFVIRGDEVRQIAPGQTGTI
Gamma_EPI_ISL_12059830        YNSASFSTFKCYGVSPTKLNDLCFTNVYADSFVIRGDEVRQIAPGQTGTI
Gamma_EPI_ISL_12625273        YNSASFSTFKCYGVSPTKLNDLCFTNVYADSFVIRGDEVRQIAPGQTGTI
Gamma_EPI_ISL_12057032        YNSASFSTFKCYGVSPTKLNDLCFTNVYADSFVIRGDEVRQIAPGQTGTI
Omicron_EPI_ISL_6699764       YNLAPFFTFKCYGVSPTKLNDLCFTNVYADSFVIRGDEVRQIAPGQTGNI
Omicron_EPI_ISL_6640917       YNLAPFFTFKCYGVSPTKLNDLCFTNVYADSFVIRGDEVRQIAPGQTGNI
Omicron_EPI_ISL_6752027       YNLAPFFTFKCYGVSPTKLNDLCFTNVYADSFVIRGDEVRQIAPGQTGNI
Omicron_EPI_ISL_6640919       YNLAPFFTFKCYGVSPTKLNDLCFTNVYADSFVIRGDEVRQIAPGQTGNI
OXE_EPI_ISL_13614167          YNFAPFFAFKCYGVSPIKLNDLCFTNVYADSFVIRGNEVSQIAPGQTGNI
OXE_EPI_ISL_13604952          YNFAPFFAFKCYGVSPTKLNDLCFTNVYADSFVIRGNEVSQIAPGQTGNI
OXE_EPI_ISL_13648417          YNFAPFFAFKCYGVSPTKLNDLCFTNVYADSFVIRGNEVSQIAPGQTGNI
OXE_EPI_ISL_13651040          YNFAPFFAFKCYGVSPTKLNDLCFTNVYADSFVIRGNEVSQIAPGQTGNI
OXE_EPI_ISL_13666639          YNFAPFFAFKCYGVSPTKLNDLCFTNVYADSFVIRGNEVSQIAPGQTGNI
Omicron_EPI_ISL_12118310      YNFAPFFAFKCYGVSPTKLNDLCFTNVYADSFVIRGNEVSQIAPGQTGNI
OXE_EPI_ISL_13649601          YNFAPFFAFKCYGVSPTKLNDLCFTNVYADSFVIRGNEVSQIAPGQTGNI
Omicron_EPI_ISL_12118309      YNFAPFFAFKCYGVSPTKLNDLCFTNVYADSFVIRGNEVSQIAPGQTGNI
Omicron_EPI_ISL_12697445      YNFAPFFAFKCYGVSPTKLNDLCFTNVYADSFVIRGNEVSQIAPGQTGNI
Omicron_EPI_ISL_12117963      YNFAPFFAFKCYGVSPTKLNDLCFTNVYADSFVIRGNEVSQIAPGQTGNI
Omicron_EPI_ISL_12117965      YNFAPFFAFKCYGVSPTKLNDLCFTNVYADSFVIRGNEVSQIAPGQTGNI
OXE_EPI_ISL_12451987          YNFAPFFAFKCYGVSPTKLNDLCFTNVYADSFVIRGNEVSQIAPGQTGNI
Omicron_EPI_ISL_12208036      YNFAPFFAFKCYGVSPTKLNDLCFTNVYADSFVIRGNEVSQIAPGQTGII
                              ** *.* :******** *******. **********:** ******** *

Alpha_EPI_ISL_728343          ADYNYKLPDDFTGCVIAWNSNNLDSKVGGNYNYLYRLFRKSNLKPFERDI
Alpha_EPI_ISL_7191367         ADYNYKLPDDFTGCVIAWNSNNLDSKVGGNYNYLYRLFRKSNLKPFERDI
Alpha_EPI_ISL_643519          ADYNYKLPDDFTGCVIAWNSNNLDSKVGGNYNYLYRLFRKSNLKPFERDI
Alpha_EPI_ISL_12047904        ADYNYKLPDDFTGCVIAWNSNNLDSKVGGNYNYLYRLFRKSNLKPFERDI
Alpha_EPI_ISL_11906980        ADYNYKLPDDFTGCVIAWNSNNLDSKVGGNYNYLYRLFRKSNLKPFERDI
Alpha_EPI_ISL_11891956        ADYNYKLPDDFTGCVIAWNSNNLDSKVGGNYNYLYRLFRKSNLKPFERDI
Alpha_EPI_ISL_7191421         ADYNYKLPDDFTGCVIAWNSNNLDSKVGGNYNYLYRLFRKSNLKPFERDI
Alpha_EPI_ISL_7191276         ADYNYKLPDDFTGCVIAWNSNNLDSKVGGNYNYLYRLFRKSNLKPFERDI
Alpha_EPI_ISL_11811784        ADYNYKLPDDFTGCVIAWNSNNLDSKVGGNYNYLYRLFRKSNLKPFERDI
Alpha_EPI_ISL_11828096        ADYNYKLPDDFTGCVIAWNSNNLDSKVGGNYNYLYRLFRKSNLKPFERDI
Delta_EPI_ISL_3446728         ADYNYKLPDDFTGCVIAWNSNNLDSKVGGNYNYRYRLFRKSNLKPFERDI
Delta_EPI_ISL_12064531        ADYNYKLPDDFTGCVIAWNSNNLDSKVGGNYNYRYRLFRKSNLKPFERDI
Delta_EPI_ISL_12064532        ADYNYKLPDDFTGCVIAWNSNNLDSKVGGNYNYRYRLFRKSNLKPFERDI
Delta_EPI_ISL_12064534        ADYNYKLPDDFTGCVIAWNSNNLDSKVGGNYNYRYRLFRKSNLKPFERDI
Delta_EPI_ISL_7194891         ADYNYKLPDDFTGCVIAWNSNNLDSKVGGNYNYRYRLFRKSNLKPFERDI
Delta_EPI_ISL_7194892         ADYNYKLPDDFTGCVIAWNSNNLDSKVGGNYNYRYRLFRKSNLKPFERDI
Delta_EPI_ISL_7194890         ADYNYKLPDDFTGCVIAWNSNNLDSKVGGNYNYRYRLFRKSNLKPFERDI
Delta_EPI_ISL_7194889         ADYNYKLPDDFTGCVIAWNSNNLDSKVGGNYNYRYRLFRKSNLKPFERDI
Delta_EPI_ISL_7194887         ADYNYKLPDDFTGCVIAWNSNNLDSKVGGNYNYRYRLFRKSNLKPFERDI
Delta_EPI_ISL_12064543        ADYNYKLPDDFTGCVIAWNSNNLDSKVGGNYNYRYRLFRKSNLKPFERDI
OXE_EPI_ISL_13571156          ADYNYKLPDDFTGCVIAWNSNNLDSKVGGYYNYRYRLFRKSNLKPFERDI
Lambda_EPI_ISL_7464420        ADYNYKLPDDFTGCVIAWNSNNLDSKVGGNYNYQYRLFRKSNLKPFERDI
Lambda_EPI_ISL_7464444        ADYNYKLPDDFTGCVIAWNSNNLDSKVGGNYNYQYRLFRKSNLKPFERDI
Lambda_EPI_ISL_7464450        ADYNYKLPDDFTGCVIAWNSNNLDSKVGGNYNYQYRLFRKSNLKPFERDI
Lambda_EPI_ISL_7464445        ADYNYKLPDDFTGCVIAWNSNNLDSKVGGNYNYQYRLFRKSNLKPFERDI
Lambda_EPI_ISL_3460005        ADYNYKLPDDFTGCVIAWNSNNLDSKVGGNYNYQYRLFRKSNLKPFERDI
Lambda_EPI_ISL_11840897       ADYNYKLPDDFTGCVIAWNSNNLDSKVGGNYNYQYRLFRKSNLKPFERDI
Lambda_EPI_ISL_11686187       ADYNYKLPDDFTGCVIAWNSNNLDSKVGGNYNYQYRLFRKSNLKPFERDI
Lambda_EPI_ISL_7961431        ADYNYKLPDDFTGCVIAWNSNNLDSKVGGNYNYQYRLFRKSNLKPFERDI
Lambda_EPI_ISL_11686136       ADYNYKLPDDFTGCVIAWNSNNLDSKVGGNYNYQYRLFRKSNLKPFERDI
Lambda_EPI_ISL_8189775        ADYNYKLPDDFTGCVIAWNSNNLDSKVGGNYNYQYRLFRKSNLKPFERDI
OXE_EPI_ISL_13571161          ADYNYKLRDDFTGCVIAWNSNNLDSKVGGNYNYLYRLFRKSNLKPFERDI
OXE_EPI_ISL_13571159          ADYNYKLPDDFTGCVIAWNSNNLDSKVGGNYNYLYRLFRKSNLKPFERDI
Mu_EPI_ISL_6976265            ADYNYKLPDDFTGCVIAWNSNNLDSKVGGNYNYLYRLFRKSNLKPFERDI
Mu_EPI_ISL_7170006            ADYNYKLPDDFTGCVIAWNSNNLDSKVGGNNNYLYRLFRKSNLKPFERDI
Mu_EPI_ISL_11696020           ADYNYKLPDDFTGCVIAWNSNNLDSKVGGNYNYLYRLFRKSNLKPFERDI
Mu_EPI_ISL_4036743            ADYNYKLPDDFTGCVIAWNSNNLDSKVGGNYNYLYRLFRKSNLKPFERDI
Mu_EPI_ISL_11696091           ADYNYKLPDDFTGCVIAWNSNNLDSKVGGNYNYLYRLFRKSNLKPFERDI
Mu_EPI_ISL_12013411           ADYNYKLPDDFTGCVIAWNSNNLDSKVGGNYNYLYRLFRKSNLKPFERDI
Mu_EPI_ISL_12017326           ADYNYKLPDDFTGCVIAWNSNNLDSKVGGNYNYLYRLFRKSNLKPFERDI
Mu_EPI_ISL_6990142            ADYNYKLPDDFTGCVIAWNSNNLDSKVGGNYNYLYRLFRKSNLKPFERDI
Mu_EPI_ISL_6990137            ADYNYKLPDDFTGCVIAWNSNNLDSKVGGNYNYLYRLFRKSNLKPFERDI
Mu_EPI_ISL_6989642            ADYNYKLPDDFTGCVIAWNSNNLDSKVGGNYNYLYRLFRKSNLKPFERDI
Beta_EPI_ISL_6963118          ADYNYKLPDDFTGCVIAWNSNNLDSKVGGNYNYLYRLFRKSNLKPFERDI
Beta_EPI_ISL_6963122          ADYNYKLPDDFTGCVIAWNSNNLDSKVGGNYNYLYRLFRKSNLKPFERDI
Beta_EPI_ISL_6963124          ADYNYKLPDDFTGCVIAWNSNNLDSKVGGNYNYLYRLFRKSNLKPFERDI
Beta_EPI_ISL_6963052          ADYNYKLPDDFTGCVIAWNSNNLDSKVGGNYNYLYRLFRKSNLKPFERDI
Beta_EPI_ISL_12651477         ADYNYKLPDDFTGCVIAWNSNNLDSKVGGNYNYLYRLFRKSNLKPFERDI
Beta_EPI_ISL_6963049          ADYNYKLPDDFTGCVIAWNSNNLDSKVGGNYNYLYRLFRKSNLKPFERDI
Beta_EPI_ISL_12043248         ADYNYKLPDDFTGCVIAWNSNNLDSKVGGNYNYLYRLFRKSNLKPFERDI
Beta_EPI_ISL_12651469         ADYNYKLPDDFTGCVIAWNSNNLDSKVGGNYNYLYRLFRKSNLKPFERDI
Beta_EPI_ISL_1381260          ADYNYKLPDDFTGCVIAWNSNNLDSKVGGNYNYLYRLFRKSNLKPFERDI
Beta_EPI_ISL_12043246         ADYNYKLPDDFTGCVIAWNSNNLDSKVGGNYNYLYRLFRKSNLKPFERDI
Gamma_EPI_ISL_1171658         ADYNYKLPDDFTGCVIAWNSNNLDSKVGGNYNYLYRLFRKSNLKPFERDI
Gamma_EPI_ISL_12625201        ADYNYKLPDDFTGCVIAWNSNNLDSKVGGNYNYLYRLFRKSNLKPFERDI
Gamma_EPI_ISL_7156307         ADYNYKLPDDFTGCVIAWNSNNLDSKVGGNYNYLYRLFRKSNLKPFERDI
Gamma_EPI_ISL_7156305         ADYNYKLPDDFTGCVIAWNSNNLDSKVGGNYNYLYRLFRKSNLKPFERDI
Gamma_EPI_ISL_7156304         ADYNYKLPDDFTGCVIAWNSNNLDSKVGGNYNYLYRLFRKSNLKPFERDI
Gamma_EPI_ISL_7156303         ADYNYKLPDDFTGCVIAWNSNNLDSKVGGNYNYLYRLFRKSNLKPFERDI
Gamma_EPI_ISL_12625198        ADYNYKLPDDFTGCVIAWNSNNLDSKVGGNYNYLYRLFRKSNLKPFERDI
Gamma_EPI_ISL_12059830        ADYNYKLPDDFTGCVIAWNSNNLDSKVGGNYNYLYRLFRKSNLKPFERDI
Gamma_EPI_ISL_12625273        ADYNYKLPDDFTGCVIAWNSNNLDSKVGGNYNYLYRLFRKSNLKPFERDI
Gamma_EPI_ISL_12057032        ADYNYKLPDDFTGCVIAWNSNNLDSKVGGNYNYLYRLFRKSNLKPFERDI
Omicron_EPI_ISL_6699764       ADYNYKLPDDFTGCVIAWNSNKLDSKVSGNYNYLYRLFRKSNLKPFERDI
Omicron_EPI_ISL_6640917       ADYNYKLPDDFTGCVIAWNSNKLDSKVSGNYNYLYRLFRKSNLKPFERDI
Omicron_EPI_ISL_6752027       ADYNYKLPDDFTGCVIAWNSNKLDSKVSGNYNYLYRLFRKSNLKPFERDI
Omicron_EPI_ISL_6640919       ADYNYKLPDDFTGCVIAWNSNKLDSKVSGNYNYLYRLFRKSNLKPFERDI
OXE_EPI_ISL_13614167          ADYNYKLPDDFTGCVIAWNSNKLDSKVGGNYNYLYRLFRKSNLKPFERDI
OXE_EPI_ISL_13604952          ADYNYKLPDDFTGCVIAWNSNKLDSKVGGNYNYLYRLFRKSNLKPFERDI
OXE_EPI_ISL_13648417          ADYNYKLPDDFTGCVIAWNSNKLDSKVGGNYNYLYRLFRKSNLKPFERDI
OXE_EPI_ISL_13651040          ADYNYKLPDDFTGCVIAWNSNKLDSKVGGNYNYLYRLFRKSNLKPFERDI
OXE_EPI_ISL_13666639          ADYNYKLPDDFTGCVIAWNSNKLDSKVGGNYNYLYRLFRKSNLKPFERDI
Omicron_EPI_ISL_12118310      ADYNYKLPDDFTGCVIAWNSNKLDSKVGGNYNYLYRLFRKSNLKPFERDI
OXE_EPI_ISL_13649601          ADYNYKLPDDFTGCVIAWNSNKLDSKVGGNYNYLYRLFRKSNLKPFERDI
Omicron_EPI_ISL_12118309      ADYNYKLPDDFTGCVIAWNSNKLDSKVGGNYNYLYRLFRKSNLKPFERDI
Omicron_EPI_ISL_12697445      ADYNYKLPDDFTGCVIAWNSNKLDSKVGGNYNYLYRLFRKSNLKPFERDI
Omicron_EPI_ISL_12117963      ADYNYKLPDDFTGCVIAWNSNKLDSKVGGNYNYLYRLFRKSNLKPFERDI
Omicron_EPI_ISL_12117965      ADYNYKLPDDFTGCVIAWNSNKLDSKVGGNYNYLYRLFRKSNLKPFERDI
OXE_EPI_ISL_12451987          ADYNYKLPDDFTGCVIAWNSNKLDSKVSGNYNYLYRLFRKSNLKPFERDI
Omicron_EPI_ISL_12208036      ADYNYKLPDDFTGCVIAWNSNKLDSKVGGNYNYLYRLFRKSNLKPFERDI
                              ******* *************:*****.*  ** ****************

Alpha_EPI_ISL_728343          STEIYQAGSTPCNGVEGFNCYFPLQSYGFQPTYGVGYQPYRVVVLSFELL
Alpha_EPI_ISL_7191367         STEIYQAGSTPCNGVEGFNCYFPLQSYGFQPTYGVGYQPYRVVVLSFELL
Alpha_EPI_ISL_643519          STEIYQAGSTPCNGVEGFNCYFPLQSYGFQPTYGVGYQPYRVVVLSFELL
Alpha_EPI_ISL_12047904        STEIYQAGSTPCNGVEGFNCYFPLQSYGFQPTYGVGYQPYRVVVLSFELL
Alpha_EPI_ISL_11906980        STEIYQAGSTPCNGVEGFNCYFPLQSYGFQPTYGVGYQPYRVVVLSFELL
Alpha_EPI_ISL_11891956        STEIYQAGSTPCNGVEGFNCYFPLQSYGFQPTYGVGYQPYRVVVLSFELL
Alpha_EPI_ISL_7191421         STEIYQAGSTPCNGVEGFNCYFPLQSYGFQPTYGVGYQPYRVVVLSFELL
Alpha_EPI_ISL_7191276         STEIYQAGSTPCNGVEGFNCYFPLQSYGFQPTYGVGYQPYRVVVLSFELL
Alpha_EPI_ISL_11811784        STEIYQAGSTPCNGVEGFNCYFPLQSYGFQPTYGVGYQPYRVVVLSFELL
Alpha_EPI_ISL_11828096        STEIYQAGSTPCNGVEGFNCYFPLQSYGFQPTYGVGYQPYRVVVLSFELL
Delta_EPI_ISL_3446728         STEIYQAGSKPCNGVEGFNCYFPLQSYGFQPTNGVGYQPYRVVVLSFELL
Delta_EPI_ISL_12064531        STEIYQAGSKPCNGVEGFNCYFPLQSYGFQPTNGVGYQPYRVVVLSFELL
Delta_EPI_ISL_12064532        STEIYQAGSKPCNGVEGFNCYFPLQSYGFQPTNGVGYQPYRVVVLSFELL
Delta_EPI_ISL_12064534        STEIYQAGSKPCNGVEGFNCYFPLQSYGFQPTNGVGYQPYRVVVLSFELL
Delta_EPI_ISL_7194891         STEIYQAGSKPCNGVEGFNCYFPLQSYGFQPTNGVGYQPYRVVVLSFELL
Delta_EPI_ISL_7194892         STEIYQAGSKPCNGVEGFNCYFPLQSYGFQPTNGVGYQPYRVVVLSFELL
Delta_EPI_ISL_7194890         STEIYQAGSKPCNGVEGFNCYFPLQSYGFQPTNGVGYQPYRVVVLSFELL
Delta_EPI_ISL_7194889         STEIYQAGSKPCNGVEGFNCYFPLQSYGFQPTNGVGYQPYRVVVLSFELL
Delta_EPI_ISL_7194887         STEIYQAGSKPCNGVEGFNCYFPLQSYGFQPTNGVGYQPYRVVVLSFELL
Delta_EPI_ISL_12064543        STEIYQAGSKPCNGVEGFNCYFPLQSYGFQPTNGVGYQPYRVVVLSFELL
OXE_EPI_ISL_13571156          STEIYQAGSKPCNGVAGFNCYFPLQSYGFQPTNGVGYQPYRVVVLSFELL
Lambda_EPI_ISL_7464420        STEIYQAGSTPCNGVEGFNCYSPLQSYGFQPTNGVGYQPYRVVVLSFELL
Lambda_EPI_ISL_7464444        STEIYQAGSTPCNGVEGFNCYSPLQSYGFQPTNGVGYQPYRVVVLSFELL
Lambda_EPI_ISL_7464450        STEIYQAGSTPCNGVEGFNCYSPLQSYGFQPTNGVGYQPYRVVVLSFELL
Lambda_EPI_ISL_7464445        STEIYQAGSTPCNGVEGFNCYSPLQSYGFQPTNGVGYQPYRVVVLSFELL
Lambda_EPI_ISL_3460005        STEIYQAGSTPCNGVEGFNCYSPLQSYGFQPTNGVGYQPYRVVVLSFELL
Lambda_EPI_ISL_11840897       STEIYQAGSTPCNGVEGFNCYSPLQSYGFQPTNGVGYQPYRVVVLSFELL
Lambda_EPI_ISL_11686187       STEIYQAGSTPCNGVEGFNCYSPLQSYGFQPTNGVGYQPYRVVVLSFELL
Lambda_EPI_ISL_7961431        STEIYQAGSTPCNGVEGFNCYSPLQSYGFQPTNGVGYQPYRVVVLSFELL
Lambda_EPI_ISL_11686136       STEIYQAGSTPCNGVEGFNCYSPLQSYGFQPTNGVGYQPYRVVVLSFELL
Lambda_EPI_ISL_8189775        STEIYQAGSTPCNGVEGFNCYSPLQSYGFQPTNGVGYQPHRVVVLSFELL
OXE_EPI_ISL_13571161          STEIYQAGSTPCNGVEGFNCYFPLQSYGFQPTNGVGYQPYRVVVLSFELL
OXE_EPI_ISL_13571159          STEIYQAGSTPCNGVEGFNCYFPLQSYGFQPTNGVGYQPYRVVVLSFELL
Mu_EPI_ISL_6976265            STEIYQAGSTPCNGVKGFNCYFPLQSYGFQPTYGVGYQPYRVVVLSFELL
Mu_EPI_ISL_7170006            STEIYQAGSTPCNGVKGFNCYFPLQSYGFQPTYGVGYQPYRVVVLSFELL
Mu_EPI_ISL_11696020           STEIYQAGSTPCNGVKGFNCYFPLQSYGFQPTYGVGYQPYRVVVLSFELL
Mu_EPI_ISL_4036743            STEIYQAGSTPCNGVKGFNCYFPLQSYGFQPTYGVGYQPYRVVVLSFELL
Mu_EPI_ISL_11696091           STEIYQAGSTPCNGVKGFNCYFPLQSYGFQPTYGVGYQPYRVVVLSFELL
Mu_EPI_ISL_12013411           STEIYQAGSTPCNGVKGFNCYFPLQSYGFQPTYGVGYQPYRVVVLSFELL
Mu_EPI_ISL_12017326           STEIYQAGSTPCNGVKGFNCYFPLQSYGFQPTYGVGYQPYRVVVLSFELL
Mu_EPI_ISL_6990142            STEIYQAGSTPCNGVKGFNCYFPLQSYGFQPTYGVGYQPYRVVVLSFELL
Mu_EPI_ISL_6990137            STEIYQAGSTPCNGVKGFNCYFPLQSYGFQPTYGVGYQPYRVVVLSFELL
Mu_EPI_ISL_6989642            STEIYQAGSTPCNGVKGFNCYFPLQSYGFQPTYGVGYQPYRVVVLSFELL
Beta_EPI_ISL_6963118          STEIYQAGSTPCNGVKGFNCYFPLQSYGFQPTYGVGYQPYRVVVLSFELL
Beta_EPI_ISL_6963122          STEIYQAGSTPCNGVKGFNCYFPLQSYGFQPTYGVGYQPYRVVVLSFELL
Beta_EPI_ISL_6963124          STEIYQAGSTPCNGVKGFNCYFPLQSYGFQPTYGVGYQPYRVVVLSFELL
Beta_EPI_ISL_6963052          STEIYQAGSTPCNGVKGFNCYFPLQSYGFQPTYGVGYQPYRVVVLSFELL
Beta_EPI_ISL_12651477         STEIYQAGSTPCNGVKGFNCYFPLQSYGFQPTYGVGYQPYRVVVLSFELL
Beta_EPI_ISL_6963049          STEIYQAGSTPCNGVKGFNCYFPLQSYGFQPTYGVGYQPYRVVVLSFELL
Beta_EPI_ISL_12043248         STEIYQAGSTPCNGVKGFNCYFPLQSYGFQPTYGVGYQPYRVVVLSFELL
Beta_EPI_ISL_12651469         STEIYQAGSTPCNGVKGFNCYFPLQSYGFQPTYGVGYQPYRVVVLSFELL
Beta_EPI_ISL_1381260          STEIYQAGSTPCNGVKGFNCYFPLQSYGFQPTYGVGYQPYRVVVLSFELL
Beta_EPI_ISL_12043246         STEIYQAGSTPCNGVKGFNCYFPLQSYGFQPTYGVGYQPYRVVVLSFELL
Gamma_EPI_ISL_1171658         STEIYQAGSTPCNGVKGFNCYFPLQSYGFQPTYGVGYQPYRVVVLSFELL
Gamma_EPI_ISL_12625201        STEIYQAGSTPCNGVKGFNCYFPLQSYGFQPTYGVGYQPYRVVVLSFELL
Gamma_EPI_ISL_7156307         STEIYQAGSTPCNGVKGFNCYFPLQSYGFQPTYGVGYQPYRVVVLSFELL
Gamma_EPI_ISL_7156305         STEIYQAGSTPCNGVKGFNCYFPLQSYGFQPTYGVGYQPYRVVVLSFELL
Gamma_EPI_ISL_7156304         STEIYQAGSTPCNGVKGFNCYFPLQSYGFQPTYGVGYQPYRVVVLSFELL
Gamma_EPI_ISL_7156303         STEIYQAGSTPCNGVKGFNCYFPLQSYGFQPTYGVGYQPYRVVVLSFELL
Gamma_EPI_ISL_12625198        STEIYQAGSTPCNGVKGFNCYFPLQSYGFQPTYGVGYQPYRVVVLSFELL
Gamma_EPI_ISL_12059830        STEIYQAGSTPCNGVKGFNCYFPLQSYGFQPTYGVGYQPYRVVVLSFELL
Gamma_EPI_ISL_12625273        STEIYQAGSTPCNGVKGFNCYFPLQSYGFQPTYGVGYQPYRVVVLSFELL
Gamma_EPI_ISL_12057032        STEIYQAGSTPCNGVKGFNCYFPLQSYGFQPTYGVGYQPYRVVVLSFELL
Omicron_EPI_ISL_6699764       STEIYQAGNKPCNGVAGFNCYFPLRSYSFRPTYGVGHQPYRVVVLSFELL
Omicron_EPI_ISL_6640917       STEIYQAGNKPCNGVAGFNCYFPLRSYSFRPTYGVGHQPYRVVVLSFELL
Omicron_EPI_ISL_6752027       STEIYQAGNKPCNGVAGFNCYFPLRSYSFRPTYGVGHQPYRVVVLSFELL
Omicron_EPI_ISL_6640919       STEIYQAGNKPCNGVAGFNCYFPLRSYSFRPTYGVGHQPYRVVVLSFELL
OXE_EPI_ISL_13614167          STEIYQAGNKPCNGVAGFNCYFPLRSYGFRPTYGVGHQPYRVVVLSFELL
OXE_EPI_ISL_13604952          STEIYQAGNKPCNGVAGFNCYFPLRSYGFRPTYGVGHQPYRVVVLSFELL
OXE_EPI_ISL_13648417          STEIYQAGNKPCNGVAGFNCYFPLRSYGFRPTYGVGHQPYRVVVLSFELL
OXE_EPI_ISL_13651040          STEIYQAGNKPCNGVAGFNCYFPLRSYGFRPTYGVGHQPYRVVVLSFELL
OXE_EPI_ISL_13666639          STEIYQAGNKPCNGVAGFNCYFPLRSYGFRPTYGVGHQPYRVVVLSFELL
Omicron_EPI_ISL_12118310      STEIYQAGNKPCNGVAGFNCYFPLRSYGFRPTYGVGHQPYRVVVLSFELL
OXE_EPI_ISL_13649601          STEIYQAGNKPCNGVAGFNCYFPLRSYGFRPTYGVGHQPYRVVVLSFELL
Omicron_EPI_ISL_12118309      STEIYQAGNKPCNGVAGFNCYFPLRSYGFRPTYGVGHQPYRVVVLSFELL
Omicron_EPI_ISL_12697445      STEIYQAGNKPCNGVAGFNCYFPLRSYGFRPTYGVGHQPYRVVVLSFELL
Omicron_EPI_ISL_12117963      STEIYQAGNKPCNGVAGFNCYFPLRSYGFRPTYGVGHQPYRVVVLSFELL
Omicron_EPI_ISL_12117965      STEIYQAGNKPCNGVAGFNCYFPLRSYGFRPTYGVGHQPYRVVVLSFELL
OXE_EPI_ISL_12451987          STEIYQAGNKPCNGVAGFNCYFPLRSYSFRPTYGVGHQPYRVVVLSFELL
Omicron_EPI_ISL_12208036      STEIYQAGNKPCNGVAGFNCYFPLRSYGFRPTYGVGHQPYRVVVLSFELL
                              ********..***** ***** **:**.*:** ***:**:**********

Alpha_EPI_ISL_728343          HAP-ATVCGPKKSTNLVKNKCVNF
Alpha_EPI_ISL_7191367         HAP-ATVCGPKKSTNLVKNKCVNF
Alpha_EPI_ISL_643519          HAP-ATVCGPKKSTNLVKNKCVNF
Alpha_EPI_ISL_12047904        HAP-ATVCGPKKSTNLVKNKCVNF
Alpha_EPI_ISL_11906980        HAP-ATVCGPKKSTNLVKNKCVNF
Alpha_EPI_ISL_11891956        HAP-ATVCGPKKSTNLVKNKCVNF
Alpha_EPI_ISL_7191421         HAP-ATVCGPKKSTNLVKNKCVNF
Alpha_EPI_ISL_7191276         HAP-ATVCGPKKSTNLVKNKCVNF
Alpha_EPI_ISL_11811784        HAP-ATVCGPKKSTNLVKNKCVNF
Alpha_EPI_ISL_11828096        HAP-ATVCGPKKSTNLVKNKCVNF
Delta_EPI_ISL_3446728         HAP-ATVCGPKKSTNLVKNKCVNF
Delta_EPI_ISL_12064531        HAP-ATVCGPKKSTNLVKNKCVNF
Delta_EPI_ISL_12064532        HAP-ATVCGPKKSTNLVKNKCVNF
Delta_EPI_ISL_12064534        HAP-ATVCGPKKSTNLVKNKCVNF
Delta_EPI_ISL_7194891         HAP-ATVCGPKKSTNLVKNKCVNF
Delta_EPI_ISL_7194892         HAP-ATVCGPKKSTNLVKNKCVNF
Delta_EPI_ISL_7194890         HAP-ATVCGPKKSTNLVKNKCVNF
Delta_EPI_ISL_7194889         HAP-ATVCGPKKSTNLVKNKCVNF
Delta_EPI_ISL_7194887         HAP-ATVCGPKKSTNLVKNKCVNF
Delta_EPI_ISL_12064543        HAP-ATVCGPKKSTNLVKNKCVNF
OXE_EPI_ISL_13571156          HAP-ATVCGPKKSTNLVKNKCVNS
Lambda_EPI_ISL_7464420        HAP-ATVCGPKKSTNLVKNKCVNF
Lambda_EPI_ISL_7464444        HAP-ATVCGPKKSTNLVKNKCVNF
Lambda_EPI_ISL_7464450        HAP-ATVCGPKKSTNLVKNKCVNF
Lambda_EPI_ISL_7464445        HAP-ATVCGPKKSTNLVKNKCVNF
Lambda_EPI_ISL_3460005        HAP-ATVCGPKKSTNLVKNKCVNF
Lambda_EPI_ISL_11840897       HAP-ATVCGPKKSTNLVKNKCVNF
Lambda_EPI_ISL_11686187       HAP-ATVCGPKKSTNLVKNKCVNF
Lambda_EPI_ISL_7961431        HAP-ATVCGPKKSTNLVKNKCVNF
Lambda_EPI_ISL_11686136       HAP-ATVCGPKKSTNLVKNKCVNF
Lambda_EPI_ISL_8189775        HAP-ATVCGPKKSTNLVKNKCVNF
OXE_EPI_ISL_13571161          HAP-ATVCGPKKSTNLVKNKCVNF
OXE_EPI_ISL_13571159          HAP-ATVCGPKKSTNLVKNKCVNF
Mu_EPI_ISL_6976265            HAP-VTVCGPKKSTNLVKNKCVNF
Mu_EPI_ISL_7170006            HAP-ATVCGPKKSTNLVKNKCVNF
Mu_EPI_ISL_11696020           HAP-ATVCGPKKSTNLVKNKCVNF
Mu_EPI_ISL_4036743            HAP-ATVCGPKKSTNLVKNKCVNF
Mu_EPI_ISL_11696091           HAP-ATVCGPKKSTNLVKNKCVNF
Mu_EPI_ISL_12013411           HAP-ATVCGPKKSTNLVKNKCVNF
Mu_EPI_ISL_12017326           HAP-ATVCGPKKSTNLVKNKCVNF
Mu_EPI_ISL_6990142            HAP-ATVCGPKKSTNLVKNKCVNF
Mu_EPI_ISL_6990137            HAP-ATVCGPKKSTNLVKNKCVNF
Mu_EPI_ISL_6989642            HAP-ATVCGPKKSTNLVKNKCVNF
Beta_EPI_ISL_6963118          HAP-ATVCGPKKSTNLVKNKCVNF
Beta_EPI_ISL_6963122          HAP-ATVCGPKKSTNLVKNKCVNF
Beta_EPI_ISL_6963124          HAP-ATVCGPKKSTNLVKNKCVNF
Beta_EPI_ISL_6963052          HAP-ATVCGPKKSTNLVKNKCVNF
Beta_EPI_ISL_12651477         HAP-ATVCGPKKSTNLVKNKCVNF
Beta_EPI_ISL_6963049          HAP-ATVCGPKKSTNLVKNKCVNF
Beta_EPI_ISL_12043248         HAP-ATVCGPKKSTNLVKNKCVNF
Beta_EPI_ISL_12651469         HAPPATVCGPKKSTNLVKNKCVNF
Beta_EPI_ISL_1381260          HAP-ATVCGPKKSTNLVKNKCVNF
Beta_EPI_ISL_12043246         HSP-ATVCGPKKSTNLVKNKCVNF
Gamma_EPI_ISL_1171658         HAP-ATVCGPKKSTNLVKNKCVNF
Gamma_EPI_ISL_12625201        HAP-ATVCGPKKSTNLVKNKCVNF
Gamma_EPI_ISL_7156307         HAP-ATVCGPKKSTNLVKNKCVNF
Gamma_EPI_ISL_7156305         HAP-ATVCGPKKSTNLVKNKCVNF
Gamma_EPI_ISL_7156304         HAP-ATVCGPKKSTNLVKNKCVNF
Gamma_EPI_ISL_7156303         HAP-ATVCGPKKSTNLVKNKCVNF
Gamma_EPI_ISL_12625198        HAP-ATVCGPKKSTNLVKNKCVNF
Gamma_EPI_ISL_12059830        HAP-ATVCGPKKSTNLVKNKCVNF
Gamma_EPI_ISL_12625273        HAP-ATVCGPKKSTNLVKNKCVNF
Gamma_EPI_ISL_12057032        HAP-ATVCGPKKSTNLVKNKCVNF
Omicron_EPI_ISL_6699764       HAP-ATVCGPKKSTNLVKNKCVNF
Omicron_EPI_ISL_6640917       HAP-ATVCGPKKSTNLVKNKCVNF
Omicron_EPI_ISL_6752027       HAP-ATVCGPKKSTNLVKNKCVNF
Omicron_EPI_ISL_6640919       HAP-ATVCGPKKSTNLVKNKCVNF
OXE_EPI_ISL_13614167          HAP-ATVCGPKKSTNLVKNKCVNF
OXE_EPI_ISL_13604952          HAP-ATVCGPKKSTNLVKNKCVNF
OXE_EPI_ISL_13648417          HAP-ATVCGPKKSTNLVKNKCVNF
OXE_EPI_ISL_13651040          HAP-ATVCGPKKSTNLVKNKCVNF
OXE_EPI_ISL_13666639          HAP-ATVCGPKKSTNLVKNKCVNF
Omicron_EPI_ISL_12118310      HAP-ATVCGPKKSTNLVKNKCVNF
OXE_EPI_ISL_13649601          HAP-ATVCGPKKSTNLVKNKCVNF
Omicron_EPI_ISL_12118309      HAP-ATVCGPKKSTNLVKNKCVNF
Omicron_EPI_ISL_12697445      HAP-ATVCGPKKSTNLVKNKCVNF
Omicron_EPI_ISL_12117963      HAP-ATVCGPKKSTNLVKNKCVNF
Omicron_EPI_ISL_12117965      HAP-ATVCGPKKSTNLVKNKCVNF
OXE_EPI_ISL_12451987          HAP-ATVCGPKKSTNLVKNKCVNF
Omicron_EPI_ISL_12208036      HAP-ATVCGPKKSTNLVKNKCVNF
                              *:* .****************** 
