# Supplementary material for: Design and Immunoinformatic Assessment of Candidate Multivariant mRNA Vaccine Construct against Immune Escape Variants of SARS-CoV-2
Source: Polymers (Basel). 2022 Aug 10;14(16):3263. doi: 10.3390/polym14163263 (PMC9414445; doi:10.3390/polym14163263)
Supplement: Supplementary file 1 [file polymers-14-03263-s001.zip › File S3.xlsx]

## Sheet: NTD
WUHAN							B.1.1.7							B.1.351							P.1							B.1.617.2							B.1.1.529							BA.1/BA.2
Chain ID	Residue ID	Residue Name	Contact Number	Propensity Score	Discotope Score		Chain ID	Residue ID	Residue Name	Contact Number	Propensity Score	Discotope Score		Chain ID	Residue ID	Residue Name	Contact Number	Propensity Score	Discotope Score		Chain ID	Residue ID	Residue Name	Contact Number	Propensity Score	Discotope Score		Chain ID	Residue ID	Residue Name	Contact Number	Propensity Score	Discotope Score		Chain ID	Residue ID	Residue Name	Contact Number	Propensity Score	Discotope Score		Chain ID	Residue ID	Residue Name	Contact Number	Propensity Score	Discotope Score
A	2	GLN	20	-13.393	-14.152		A	2	GLN	19	-12.726	-13.448		A	2	GLN	17	-11.833	-12.428		A	2	GLN	19	-12.954	-13.65		A	2	GLN	18	-12.259	-12.92		A	2	GLN	19	-11.226	-12.12		A	2	GLN	19	-11.226	-12.12
A	3	CYS	9	-15.768	-14.99		A	3	CYS	9	-15.73	-14.956		A	3	CYS	9	-14.422	-13.798		A	3	CYS	9	-15.161	-14.452		A	3	CYS	9	-14.613	-13.967		A	3	CYS	9	-14.169	-13.574		A	3	CYS	9	-14.169	-13.574
A	4	VAL	18	-14.115	-14.562		A	4	VAL	18	-13.755	-14.243		A	4	VAL	17	-12.791	-13.275		A	4	VAL	18	-13.027	-13.599		A	4	VAL	18	-12.848	-13.44		A	4	VAL	15	-12.302	-12.613		A	4	VAL	15	-12.302	-12.613
A	5	ASN	3	-13.61	-12.39		A	5	ASN	6	-13.017	-12.21		A	5	ASN	6	-12.619	-11.858		A	5	ASN	6	-12.646	-11.882		A	5	ASN	5	-12.438	-11.582		A	5	ASN	3	-12.275	-11.208		A	5	ASN	3	-12.275	-11.208
A	6	LEU	27	-12.41	-14.088		A	6	LEU	27	-12.226	-13.925		A	6	LEU	25	-11.696	-13.226		A	6	PHE	27	-11.311	-13.116		A	6	LEU	28	-11.074	-13.021		A	6	LEU	24	-11.266	-12.731		A	6	LEU	24	-11.266	-12.731
A	7	THR	14	-11.813	-12.064		A	7	THR	14	-11.487	-11.776		A	7	THR	13	-11.056	-11.28		A	7	THR	13	-10.963	-11.197		A	7	ARG	14	-10.316	-10.74		A	7	THR	14	-10.781	-11.151		A	7	THR	14	-10.781	-11.151
A	8	THR	17	-7.994	-9.03		A	8	THR	19	-7.802	-9.09		A	8	THR	17	-7.313	-8.427		A	8	ASN	17	-7.038	-8.183		A	8	THR	16	-7.084	-8.109		A	8	THR	17	-7.736	-8.802		A	8	THR	17	-7.736	-8.802
A	9	ARG	0	-6.639	-5.875		A	9	ARG	0	-6.121	-5.417		A	9	ARG	0	-6.657	-5.892		A	9	ARG	0	-5.788	-5.122		A	9	ARG	0	-5.605	-4.96		A	9	ARG	0	-6.415	-5.677		A	9	ARG	0	-6.415	-5.677
A	10	THR	11	-5.976	-6.554		A	10	THR	13	-5.565	-6.42		A	10	THR	10	-6.426	-6.837		A	10	THR	11	-5.565	-6.19		A	10	THR	11	-5.006	-5.695		A	10	THR	13	-5.642	-6.488		A	10	THR	13	-5.642	-6.488
A	11	GLN	10	-6.955	-7.305		A	11	GLN	11	-6.513	-7.029		A	11	GLN	8	-7.79	-7.814		A	11	GLN	11	-6.869	-7.344		A	11	GLN	11	-6.002	-6.577		A	11	GLN	10	-6.889	-7.247		A	11	GLN	10	-6.889	-7.247
A	12	LEU	12	-2.913	-3.958		A	12	LEU	13	-2.235	-3.473		A	12	LEU	13	-3.604	-4.685		A	12	LEU	12	-2.8	-3.858		A	12	LEU	12	-1.943	-3.099		A	12	LEU	13	-2.733	-3.914		A	12	LEU	13	-2.733	-3.914
A	13	PRO	4	-4.881	-4.78		A	13	PRO	5	-4.617	-4.661		A	13	PRO	5	-5.663	-5.587		A	13	PRO	5	-5.702	-5.621		A	13	PRO	5	-4.649	-4.689		A	13	PRO	4	-4.052	-4.046		A	13	PRO	4	-4.052	-4.046
A	14	PRO	16	-8.725	-9.561		A	14	PRO	16	-8.098	-9.007		A	14	PRO	16	-9.488	-10.237		A	14	SER	19	-9.634	-10.711		A	14	PRO	16	-8.056	-8.97		A	14	PRO	17	-7.377	-8.483		A	14	PRO	17	-7.377	-8.483
A	15	ALA	14	-8.618	-9.237		A	15	ALA	16	-8.061	-8.974		A	15	ALA	15	-9.457	-10.094		A	15	ALA	14	-9.667	-10.165		A	15	ALA	15	-8.165	-8.951		A	15	ALA	15	-7.149	-8.052		A	15	ALA	15	-7.149	-8.052
A	16	TYR	6	-9.684	-9.26		A	16	TYR	6	-9.195	-8.828		A	16	TYR	4	-10.292	-9.568		A	16	TYR	6	-10.666	-10.129		A	16	TYR	6	-9.227	-8.856		A	16	TYR	6	-8.596	-8.297		A	16	TYR	6	-8.596	-8.297
A	17	THR	23	-10.97	-12.353		A	17	THR	23	-10.714	-12.127		A	17	THR	24	-12.036	-13.412		A	17	THR	23	-12.323	-13.551		A	17	THR	23	-10.987	-12.368		A	17	THR	23	-9.748	-11.272		A	17	THR	23	-9.748	-11.272
A	18	ASN	2	-12.894	-11.641		A	18	ASN	2	-12.928	-11.671		A	18	ASN	4	-13.682	-12.568		A	18	ASN	2	-13.755	-12.403		A	18	ASN	2	-12.575	-11.359		A	18	ASN	2	-12.324	-11.137		A	18	ASN	2	-12.324	-11.137
A	19	SER	30	-15.316	-17.005		A	19	SER	29	-15.55	-17.097		A	19	SER	29	-16.111	-17.593		A	19	SER	29	-16.499	-17.937		A	19	SER	29	-15.278	-16.856		A	19	SER	30	-14.707	-16.466		A	19	SER	30	-14.707	-16.466
A	20	PHE	10	-14.203	-13.719		A	20	PHE	10	-14.214	-13.729		A	20	PHE	10	-14.739	-14.194		A	20	PHE	10	-15.157	-14.564		A	20	PHE	10	-14.196	-13.713		A	20	PHE	10	-13.322	-12.94		A	20	PHE	10	-13.322	-12.94
A	21	THR	18	-16.383	-16.569		A	21	THR	18	-16.369	-16.556		A	21	THR	17	-16.213	-16.304		A	21	THR	18	-17.251	-17.337		A	21	THR	18	-16.345	-16.535		A	21	THR	18	-15.697	-15.962		A	21	THR	18	-15.697	-15.962
A	22	ARG	33	-17.49	-19.273		A	22	ARG	33	-17.493	-19.276		A	22	ARG	33	-17.469	-19.255		A	22	ARG	33	-18.585	-20.243		A	22	ARG	33	-17.464	-19.251		A	22	ARG	33	-16.898	-18.749		A	22	ARG	33	-16.898	-18.749
A	23	GLY	35	-19.385	-21.181		A	23	GLY	34	-19.151	-20.859		A	23	GLY	37	-18.87	-20.955		A	23	GLY	34	-20.24	-21.823		A	23	GLY	34	-19.118	-20.83		A	23	GLY	35	-19.022	-20.86		A	23	GLY	35	-19.022	-20.86
A	24	VAL	27	-18.241	-19.248		A	24	VAL	27	-18.234	-19.243		A	24	VAL	29	-18.063	-19.321		A	24	VAL	27	-18.902	-19.833		A	24	VAL	27	-18.195	-19.208		A	24	VAL	27	-18.242	-19.249		A	24	VAL	27	-18.242	-19.249
A	25	TYR	34	-15.478	-17.608		A	25	TYR	34	-15.469	-17.6		A	25	TYR	35	-14.658	-16.997		A	25	TYR	34	-16.145	-18.198		A	25	TYR	34	-15.426	-17.562		A	25	TYR	33	-15.413	-17.435		A	25	TYR	33	-15.413	-17.435
A	26	TYR	22	-13.621	-14.585		A	26	TYR	23	-13.626	-14.704		A	26	TYR	23	-13.827	-14.882		A	26	TYR	23	-14.203	-15.214		A	26	TYR	21	-13.568	-14.422		A	26	TYR	23	-13.63	-14.707		A	26	TYR	23	-13.63	-14.707
A	27	PRO	23	-13.879	-14.928		A	27	PRO	23	-13.543	-14.631		A	27	PRO	23	-14.088	-15.113		A	27	PRO	23	-13.952	-14.992		A	27	PRO	23	-13.507	-14.598		A	27	PRO	23	-14.119	-15.14		A	27	PRO	23	-14.119	-15.14
A	28	ASP	14	-8.75	-9.354		A	28	ASP	14	-8.725	-9.332		A	28	ASP	17	-8.951	-9.877		A	28	ASP	13	-9.035	-9.491		A	28	ASP	14	-8.692	-9.302		A	28	ASP	14	-8.749	-9.353		A	28	ASP	14	-8.749	-9.353
A	29	LYS	6	-5.366	-5.439		A	29	LYS	6	-5.137	-5.236		A	29	LYS	6	-5.348	-5.423		A	29	LYS	6	-5.425	-5.491		A	29	LYS	6	-5.102	-5.205		A	29	LYS	6	-5.369	-5.442		A	29	LYS	6	-5.369	-5.442
A	30	VAL	15	-5.447	-6.545		A	30	VAL	15	-6.132	-7.152		A	30	VAL	11	-6.111	-6.673		A	30	VAL	15	-6.136	-7.155		A	30	VAL	15	-6.099	-7.123		A	30	VAL	16	-5.453	-6.666		A	30	VAL	16	-5.453	-6.666
A	31	PHE	1	-4.917	-4.467		A	31	PHE	1	-4.91	-4.46		A	31	PHE	2	-5.433	-5.038		A	31	PHE	1	-4.911	-4.461		A	31	PHE	1	-4.875	-4.429		A	31	PHE	1	-4.923	-4.472		A	31	PHE	1	-4.923	-4.472
A	32	ARG	20	-6.046	-7.651		A	32	ARG	20	-6.028	-7.635		A	32	ARG	19	-6.014	-7.507		A	32	ARG	20	-6.034	-7.64		A	32	ARG	20	-5.995	-7.606		A	32	ARG	21	-6.054	-7.773		A	32	ARG	21	-6.054	-7.773
A	33	SER	0	-4.456	-3.943		A	33	SER	0	-4.427	-3.918		A	33	SER	0	-4.123	-3.649		A	33	SER	0	-4.432	-3.922		A	33	SER	0	-4.398	-3.892		A	33	SER	0	-4.465	-3.952		A	33	SER	0	-4.465	-3.952
A	34	SER	2	-5.808	-5.37		A	34	SER	1	-5.981	-5.408		A	34	SER	2	-5.899	-5.45		A	34	SER	1	-5.773	-5.224		A	34	SER	1	-5.737	-5.192		A	34	SER	2	-5.813	-5.374		A	34	SER	2	-5.813	-5.374
A	35	VAL	8	-9.411	-9.249		A	35	VAL	7	-9.374	-9.101		A	35	VAL	7	-9.219	-8.963		A	35	VAL	7	-9.387	-9.113		A	35	VAL	7	-9.349	-9.079		A	35	VAL	8	-9.423	-9.259		A	35	VAL	8	-9.423	-9.259
A	36	LEU	8	-11.078	-10.724		A	36	LEU	8	-11.067	-10.714		A	36	LEU	9	-10.942	-10.719		A	36	LEU	8	-11.069	-10.716		A	36	LEU	8	-11.036	-10.687		A	36	LEU	8	-11.098	-10.741		A	36	LEU	8	-11.098	-10.741
A	37	HIS	25	-11.615	-13.154		A	37	HIS	24	-11.635	-13.057		A	37	HIS	25	-11.567	-13.112		A	37	HIS	24	-11.635	-13.057		A	37	HIS	24	-11.601	-13.027		A	37	HIS	25	-11.633	-13.171		A	37	HIS	25	-11.633	-13.171
A	38	SER	15	-13.371	-13.558		A	38	SER	14	-13.342	-13.418		A	38	SER	13	-13.507	-13.449		A	38	SER	14	-13.348	-13.423		A	38	SER	14	-13.316	-13.395		A	38	SER	15	-13.396	-13.581		A	38	SER	15	-13.396	-13.581
A	39	THR	24	-13.168	-14.414		A	39	THR	25	-13.162	-14.523		A	39	THR	21	-13.405	-14.278		A	39	THR	25	-13.165	-14.526		A	39	THR	25	-13.132	-14.497		A	39	THR	24	-13.183	-14.427		A	39	THR	24	-13.183	-14.427
A	40	GLN	2	-13.187	-11.901		A	40	GLN	2	-13.271	-11.975		A	40	GLN	3	-13.138	-11.972		A	40	GLN	2	-12.976	-11.713		A	40	GLN	2	-13.245	-11.952		A	40	GLN	2	-13.181	-11.895		A	40	GLN	2	-13.181	-11.895
A	41	ASP	25	-13.891	-15.169		A	41	ASP	24	-13.911	-15.071		A	41	ASP	25	-13.753	-15.046		A	41	ASP	25	-13.906	-15.182		A	41	ASP	25	-13.882	-15.161		A	41	ASP	24	-13.877	-15.041		A	41	ASP	24	-13.877	-15.041
A	42	LEU	19	-15.562	-15.957		A	42	LEU	21	-15.184	-15.853		A	42	LEU	20	-15.039	-15.609		A	42	LEU	20	-15.536	-16.049		A	42	LEU	21	-15.158	-15.83		A	42	LEU	19	-15.557	-15.953		A	42	LEU	19	-15.557	-15.953
A	43	PHE	32	-18.341	-19.912		A	43	PHE	32	-18.337	-19.908		A	43	PHE	31	-18.654	-20.074		A	43	PHE	32	-18.811	-20.327		A	43	PHE	32	-18.309	-19.884		A	43	PHE	32	-18.441	-20.001		A	43	PHE	32	-18.441	-20.001
A	44	LEU	35	-17.833	-19.807		A	44	LEU	35	-17.838	-19.811		A	44	LEU	37	-18.043	-20.223		A	44	LEU	35	-18.773	-20.639		A	44	LEU	35	-17.813	-19.789		A	44	LEU	35	-17.467	-19.483		A	44	LEU	35	-17.467	-19.483
A	45	PRO	15	-17.393	-17.118		A	45	PRO	15	-17.324	-17.057		A	45	PRO	17	-17.631	-17.558		A	45	PRO	15	-17.939	-17.601		A	45	PRO	15	-17.159	-16.911		A	45	PRO	15	-17.231	-16.974		A	45	PRO	15	-17.231	-16.974
A	46	PHE	23	-17.217	-17.882		A	46	PHE	23	-17.223	-17.888		A	46	PHE	25	-17.612	-18.461		A	46	PHE	23	-18	-18.575		A	46	PHE	23	-17.203	-17.869		A	46	PHE	23	-16.652	-17.382		A	46	PHE	23	-16.652	-17.382
A	47	PHE	7	-14.927	-14.016		A	47	PHE	7	-14.928	-14.016		A	47	PHE	7	-15.327	-14.37		A	47	PHE	7	-15.783	-14.773		A	47	PHE	7	-14.916	-14.006		A	47	PHE	7	-14.212	-13.382		A	47	PHE	7	-14.212	-13.382
A	48	SER	25	-15.226	-16.35		A	48	SER	25	-15.274	-16.392		A	48	SER	29	-15.503	-17.055		A	48	SER	25	-16.287	-17.289		A	48	SER	25	-15.256	-16.377		A	48	SER	25	-14.456	-15.669		A	48	SER	25	-14.456	-15.669
A	49	ASN	4	-13.12	-12.071		A	49	ASN	4	-13.128	-12.078		A	49	ASN	4	-14.014	-12.863		A	49	ASN	4	-13.788	-12.662		A	49	ASN	4	-12.847	-11.829		A	49	ASN	4	-12.359	-11.398		A	49	ASN	4	-12.359	-11.398
A	50	VAL	33	-15.075	-17.136		A	50	VAL	33	-15.184	-17.233		A	50	VAL	34	-14.923	-17.117		A	50	VAL	33	-16.48	-18.38		A	50	VAL	33	-15.07	-17.132		A	50	VAL	33	-14.18	-16.344		A	50	VAL	33	-14.18	-16.344
A	51	THR	19	-12.04	-12.841		A	51	THR	19	-11.794	-12.623		A	51	THR	19	-12.02	-12.822		A	51	THR	19	-13.412	-14.055		A	51	THR	19	-11.647	-12.492		A	51	THR	19	-11.271	-12.16		A	51	THR	19	-11.271	-12.16
A	52	TRP	13	-13.439	-13.389		A	52	TRP	14	-13.367	-13.44		A	52	TRP	14	-13.186	-13.28		A	52	TRP	14	-15.021	-14.904		A	52	TRP	13	-13.326	-13.289		A	52	TRP	13	-12.35	-12.424		A	52	TRP	13	-12.35	-12.424
A	53	PHE	26	-16.407	-17.51		A	53	PHE	25	-16.518	-17.494		A	53	PHE	22	-14.913	-15.728		A	53	PHE	25	-17.51	-18.371		A	53	PHE	25	-16.02	-17.052		A	53	PHE	26	-15.699	-16.883		A	53	PHE	26	-15.699	-16.883
A	54	HIS	20	-15.075	-15.642		A	54	HIS	21	-14.523	-15.268		A	54	HIS	21	-13.729	-14.565		A	54	HIS	20	-15.587	-16.095		A	54	HIS	20	-14.168	-14.838		A	54	HIS	21	-13.695	-14.535		A	54	HIS	21	-13.695	-14.535
A	55	ALA	32	-17.224	-18.923		A	55	ALA	31	-16.954	-18.57		A	55	ALA	28	-16.142	-17.505		A	55	ALA	31	-17.741	-19.265		A	55	ALA	31	-16.262	-17.957		A	55	VAL	32	-15.23	-17.158		A	55	VAL	32	-15.23	-17.158
A	56	ILE	23	-15.203	-16.099		A	56	ILE	23	-15.219	-16.113		A	56	ILE	25	-14.663	-15.852		A	56	ILE	24	-15.458	-16.44		A	56	ILE	24	-14.104	-15.242		A	56	ILE	22	-12.892	-13.939		A	56	ILE	22	-12.892	-13.939
A	57	HIS	21	-10.531	-11.735		A	57	SER	23	-10.239	-11.706		A	57	HIS	22	-9.464	-10.906		A	57	HIS	21	-10.778	-11.953		A	57	HIS	21	-9.844	-11.127		A	57	SER	23	-9.223	-10.808		A	57	SER	23	-9.223	-10.808
A	58	VAL	10	-6.811	-7.177		A	58	GLY	7	-6.171	-6.266		A	58	VAL	11	-6.276	-6.82		A	58	VAL	10	-6.852	-7.214		A	58	VAL	10	-6.021	-6.479		A	58	GLY	7	-5.433	-5.614		A	58	GLY	7	-5.433	-5.614
A	59	SER	11	-2.039	-3.069		A	59	THR	16	-4.969	-6.238		A	59	SER	8	-2.18	-2.849		A	59	SER	11	-1.798	-2.856		A	59	SER	10	-1.437	-2.422		A	59	THR	15	-4.954	-6.109		A	59	THR	15	-4.954	-6.109
A	60	GLY	0	-1.816	-1.607		A	60	ASN	15	-1.278	-2.856		A	60	GLY	0	-2.582	-2.285		A	60	GLY	0	-1.569	-1.389		A	60	GLY	0	-1.404	-1.243		A	60	ASN	15	-1.84	-3.354		A	60	ASN	15	-1.84	-3.354
A	61	THR	5	-0.87	-1.345		A	61	GLY	0	-2.204	-1.95		A	61	THR	4	-1.628	-1.901		A	61	THR	5	-0.497	-1.015		A	61	THR	5	-0.474	-0.994		A	61	GLY	0	-2.361	-2.09		A	61	GLY	0	-2.361	-2.09
A	62	ASN	3	-1.55	-1.716		A	62	THR	10	-3.816	-4.527		A	62	ASN	2	-2.237	-2.21		A	62	ASN	3	-0.775	-1.031		A	62	ASN	3	-1.092	-1.311		A	62	THR	9	-4.08	-4.646		A	62	THR	9	-4.08	-4.646
A	63	GLY	10	-3.536	-4.28		A	63	LYS	20	-7.101	-8.585		A	63	GLY	10	-3.19	-3.973		A	63	GLY	10	-3	-3.805		A	63	GLY	10	-2.807	-3.634		A	63	LYS	13	-6.779	-7.495		A	63	LYS	13	-6.779	-7.495
A	64	THR	10	-4.433	-5.073		A	64	ARG	18	-9.081	-10.107		A	64	THR	8	-3.236	-3.784		A	64	THR	9	-3.863	-4.454		A	64	THR	9	-3.539	-4.167		A	64	ARG	17	-8.846	-9.784		A	64	ARG	17	-8.846	-9.784
A	65	LYS	22	-7.544	-9.207		A	65	PHE	21	-13.168	-14.069		A	65	LYS	20	-6.261	-7.841		A	65	LYS	21	-7.007	-8.616		A	65	LYS	21	-6.843	-8.471		A	65	PHE	20	-12.786	-13.616		A	65	PHE	20	-12.786	-13.616
A	66	ARG	17	-9.454	-10.322		A	66	ASP	22	-14.697	-15.537		A	66	ARG	18	-8.689	-9.76		A	66	ARG	19	-8.943	-10.099		A	66	ARG	19	-8.544	-9.747		A	66	ASP	22	-14.283	-15.171		A	66	ASP	22	-14.283	-15.171
A	67	PHE	21	-13.213	-14.108		A	67	ASN	34	-18.883	-20.622		A	67	PHE	19	-12.549	-13.291		A	67	PHE	21	-13.267	-14.157		A	67	PHE	21	-12.206	-13.217		A	67	ASN	35	-17.987	-19.943		A	67	ASN	35	-17.987	-19.943
A	68	ASP	21	-14.941	-15.637		A	68	PRO	16	-17.806	-17.598		A	68	ALA	22	-14.589	-15.441		A	68	ASP	21	-15.117	-15.794		A	68	ASP	19	-13.857	-14.448		A	68	PRO	15	-16.945	-16.721		A	68	PRO	15	-16.945	-16.721
A	69	ASN	35	-18.753	-20.621		A	69	VAL	18	-20.218	-19.963		A	69	ASN	33	-17.273	-19.082		A	69	ASN	34	-19.491	-21.159		A	69	ASN	34	-18.006	-19.845		A	69	VAL	19	-19.901	-19.798		A	69	VAL	19	-19.901	-19.798
A	70	PRO	14	-18.109	-17.637		A	70	LEU	28	-18.932	-19.975		A	70	PRO	14	-17.354	-16.968		A	70	PRO	16	-18.533	-18.242		A	70	PRO	16	-17.212	-17.072		A	70	LEU	27	-19.006	-19.925		A	70	LEU	27	-19.006	-19.925
A	71	VAL	18	-19.86	-19.646		A	71	PRO	8	-13.389	-12.77		A	71	VAL	15	-19.197	-18.715		A	71	VAL	18	-20.565	-20.27		A	71	VAL	18	-19.271	-19.124		A	71	PRO	8	-13.359	-12.743		A	71	PRO	8	-13.359	-12.743
A	72	LEU	27	-18.516	-19.492		A	72	PHE	26	-16.93	-17.973		A	72	LEU	30	-17.612	-19.037		A	72	LEU	28	-19.216	-20.226		A	72	LEU	28	-18.161	-19.292		A	72	PHE	26	-17.158	-18.175		A	72	PHE	26	-17.158	-18.175
A	73	PRO	8	-13.375	-12.757		A	73	ASN	14	-11.206	-11.527		A	73	PRO	8	-12.967	-12.396		A	73	PRO	8	-14.099	-13.398		A	73	PRO	8	-12.955	-12.385		A	73	ASN	15	-10.378	-10.91		A	73	ASN	15	-10.378	-10.91
A	74	PHE	26	-17.231	-18.239		A	74	ASP	10	-12.642	-12.338		A	74	PHE	21	-16.054	-16.622		A	74	PHE	26	-18.046	-18.961		A	74	PHE	26	-16.98	-18.017		A	74	ASP	10	-12.629	-12.327		A	74	ASP	10	-12.629	-12.327
A	75	ASN	15	-10.424	-10.95		A	75	GLY	29	-19.74	-20.805		A	75	ASN	14	-10.667	-11.051		A	75	ASN	14	-12.065	-12.287		A	75	ASN	14	-11.194	-11.516		A	75	GLY	27	-19.903	-20.719		A	75	GLY	27	-19.903	-20.719
A	76	ASP	10	-12.624	-12.323		A	76	VAL	30	-20.248	-21.369		A	76	ASP	11	-12.339	-12.185		A	76	ASP	10	-13.27	-12.894		A	76	ASP	10	-12.63	-12.327		A	76	VAL	31	-20.437	-21.652		A	76	VAL	31	-20.437	-21.652
A	77	GLY	28	-19.791	-20.735		A	77	TYR	32	-22.07	-23.212		A	77	GLY	30	-18.122	-19.488		A	77	GLY	29	-20.623	-21.586		A	77	GLY	29	-19.729	-20.795		A	77	TYR	32	-21.715	-22.898		A	77	TYR	32	-21.715	-22.898
A	78	VAL	30	-20.02	-21.168		A	78	PHE	32	-23.005	-24.039		A	78	VAL	25	-19.026	-19.713		A	78	VAL	30	-21.574	-22.543		A	78	VAL	30	-20.23	-21.354		A	78	PHE	33	-23.248	-24.369		A	78	PHE	33	-23.248	-24.369
A	79	TYR	32	-21.796	-22.97		A	79	ALA	35	-20.317	-22.005		A	79	TYR	33	-20.398	-21.847		A	79	TYR	32	-23.123	-24.144		A	79	TYR	32	-21.782	-22.957		A	79	ALA	34	-19.913	-21.533		A	79	ALA	34	-19.913	-21.533
A	80	PHE	33	-23.254	-24.375		A	80	SER	27	-17.907	-18.953		A	80	PHE	34	-21.023	-22.515		A	80	PHE	33	-24.629	-25.592		A	80	PHE	33	-22.628	-23.821		A	80	SER	28	-16.836	-18.12		A	80	SER	28	-16.836	-18.12
A	81	ALA	34	-20.218	-21.803		A	81	THR	21	-14.166	-14.952		A	81	ALA	35	-18.901	-20.752		A	81	ALA	35	-22.01	-23.504		A	81	ALA	35	-20.222	-21.922		A	81	ILE	22	-13.055	-14.084		A	81	ILE	22	-13.055	-14.084
A	82	SER	28	-18.218	-19.343		A	82	GLU	34	-12.648	-15.104		A	82	SER	27	-16.479	-17.689		A	82	SER	27	-20.036	-20.837		A	82	SER	27	-17.847	-18.899		A	82	GLU	35	-10.959	-13.724		A	82	GLU	35	-10.959	-13.724
A	83	THR	21	-14.471	-15.222		A	83	LYS	13	-8.484	-9.004		A	83	THR	22	-12.265	-13.385		A	83	THR	21	-16.017	-16.59		A	83	THR	21	-14.419	-15.175		A	83	LYS	13	-6.968	-7.662		A	83	LYS	13	-6.968	-7.662
A	84	GLU	34	-12.967	-15.386		A	84	SER	13	-7.589	-8.211		A	84	GLU	32	-11.722	-14.054		A	84	GLU	34	-14.496	-16.739		A	84	GLU	34	-12.333	-14.825		A	84	SER	13	-5.669	-6.512		A	84	SER	13	-5.669	-6.512
A	85	LYS	13	-8.524	-9.038		A	85	ASN	18	-14.364	-14.782		A	85	LYS	13	-7.276	-7.935		A	85	LYS	13	-9.613	-10.002		A	85	LYS	13	-8.514	-9.03		A	85	ASN	21	-12.902	-13.833		A	85	ASN	21	-12.902	-13.833
A	86	SER	13	-7.973	-8.551		A	86	ILE	23	-18.339	-18.875		A	86	SER	13	-5.987	-6.793		A	86	SER	13	-8.892	-9.365		A	86	SER	13	-6.778	-7.493		A	86	ILE	23	-16.21	-16.991		A	86	ILE	23	-16.21	-16.991
A	87	ASN	20	-15.07	-15.637		A	87	ILE	32	-22.738	-23.803		A	87	ASN	20	-11.527	-12.501		A	87	ASN	18	-15.622	-15.896		A	87	ASN	18	-13.408	-13.936		A	87	ILE	32	-20.644	-21.95		A	87	ILE	32	-20.644	-21.95
A	88	ILE	23	-18.669	-19.167		A	88	ARG	31	-25.238	-25.9		A	88	ILE	25	-14.923	-16.082		A	88	ILE	23	-19.53	-19.929		A	88	ILE	23	-17.27	-17.929		A	88	ARG	30	-23.915	-24.614		A	88	ARG	30	-23.915	-24.614
A	89	ILE	32	-23.311	-24.31		A	89	GLY	27	-28.404	-28.243		A	89	ILE	28	-19.54	-20.512		A	89	ILE	32	-24.22	-25.114		A	89	ILE	32	-21.982	-23.134		A	89	GLY	26	-27.11	-26.982		A	89	GLY	26	-27.11	-26.982
A	90	ARG	31	-25.853	-26.445		A	90	TRP	31	-29.853	-29.985		A	90	ARG	30	-22.166	-23.067		A	90	ARG	31	-26.916	-27.385		A	90	ARG	31	-24.411	-25.169		A	90	TRP	32	-28.369	-28.787		A	90	TRP	32	-28.369	-28.787
A	91	GLY	26	-28.231	-27.974		A	91	ILE	31	-29.164	-29.375		A	91	GLY	37	-24.076	-25.563		A	91	GLY	27	-29.39	-29.116		A	91	GLY	27	-27.367	-27.325		A	91	ILE	31	-28.221	-28.541		A	91	ILE	31	-28.221	-28.541
A	92	TRP	32	-29.494	-29.782		A	92	PHE	29	-26.31	-26.619		A	92	TRP	26	-26.121	-26.107		A	92	TRP	32	-30.326	-30.518		A	92	TRP	31	-28.924	-29.163		A	92	PHE	29	-26.244	-26.561		A	92	PHE	29	-26.244	-26.561
A	93	ILE	31	-28.901	-29.143		A	93	GLY	31	-23.046	-23.96		A	93	ILE	32	-25.846	-26.553		A	93	ILE	31	-29.509	-29.681		A	93	ILE	31	-28.301	-28.612		A	93	GLY	32	-22.935	-23.978		A	93	GLY	32	-22.935	-23.978
A	94	PHE	29	-26.299	-26.609		A	94	THR	14	-15.304	-15.154		A	94	PHE	18	-23.973	-23.286		A	94	PHE	29	-27.19	-27.398		A	94	PHE	29	-25.791	-26.16		A	94	THR	14	-15.337	-15.183		A	94	THR	14	-15.337	-15.183
A	95	GLY	31	-23.056	-23.97		A	95	THR	9	-14.947	-14.263		A	95	GLY	29	-20.782	-21.727		A	95	GLY	31	-23.214	-24.11		A	95	GLY	31	-22.529	-23.504		A	95	THR	9	-14.931	-14.249		A	95	THR	9	-14.931	-14.249
A	96	THR	14	-15.332	-15.179		A	96	LEU	24	-19.253	-19.799		A	96	THR	7	-13.651	-12.886		A	96	THR	14	-15.599	-15.416		A	96	THR	14	-15.036	-14.917		A	96	LEU	24	-18.929	-19.512		A	96	LEU	24	-18.929	-19.512
A	97	THR	9	-14.928	-14.247		A	97	ASP	6	-15.508	-14.414		A	97	THR	10	-13.482	-13.082		A	97	THR	9	-15.091	-14.391		A	97	THR	9	-14.585	-13.942		A	97	ASP	4	-15.418	-14.105		A	97	ASP	4	-15.418	-14.105
A	98	LEU	24	-19.103	-19.666		A	98	SER	7	-14.112	-13.294		A	98	LEU	18	-18.017	-18.015		A	98	LEU	24	-19.068	-19.635		A	98	LEU	24	-18.594	-19.216		A	98	SER	6	-14.145	-13.209		A	98	SER	6	-14.145	-13.209
A	99	ASP	4	-15.538	-14.211		A	99	LYS	2	-10.26	-9.31		A	99	ASP	5	-14.208	-13.149		A	99	ASP	4	-15.659	-14.318		A	99	ASP	4	-14.85	-13.602		A	99	LYS	2	-10.274	-9.322		A	99	LYS	2	-10.274	-9.322
A	100	SER	6	-14.138	-13.202		A	100	THR	18	-12.168	-12.839		A	100	SER	7	-13.177	-12.466		A	100	SER	7	-14.266	-13.43		A	100	SER	7	-13.851	-13.063		A	100	THR	18	-12.178	-12.847		A	100	THR	18	-12.178	-12.847
A	101	LYS	2	-10.27	-9.319		A	101	GLN	18	-16.301	-16.496		A	101	LYS	1	-9.667	-8.671		A	101	LYS	2	-10.457	-9.485		A	101	LYS	2	-10.233	-9.286		A	101	GLN	18	-16.29	-16.487		A	101	GLN	18	-16.29	-16.487
A	102	THR	18	-12.178	-12.848		A	102	SER	33	-21.15	-22.513		A	102	THR	12	-11.701	-11.735		A	102	THR	18	-12.386	-13.032		A	102	THR	18	-12.146	-12.819		A	102	SER	31	-21.369	-22.477		A	102	SER	31	-21.369	-22.477
A	103	GLN	18	-16.296	-16.492		A	103	LEU	32	-24.72	-25.557		A	103	GLN	17	-15.206	-15.412		A	103	GLN	18	-16.526	-16.695		A	103	GLN	18	-16.172	-16.382		A	103	LEU	31	-23.804	-24.632		A	103	LEU	31	-23.804	-24.632
A	104	SER	31	-21.502	-22.594		A	104	LEU	36	-27.711	-28.665		A	104	SER	26	-18.88	-19.699		A	104	SER	33	-21.451	-22.779		A	104	SER	33	-20.96	-22.344		A	104	LEU	36	-26.492	-27.585		A	104	LEU	36	-26.492	-27.585
A	105	LEU	31	-24.503	-25.25		A	105	ILE	24	-27.902	-27.453		A	105	LEU	26	-22.914	-23.269		A	105	LEU	32	-25.321	-26.089		A	105	LEU	32	-24.522	-25.382		A	105	ILE	24	-26.307	-26.041		A	105	ILE	24	-26.307	-26.041
A	106	LEU	36	-27.763	-28.711		A	106	VAL	26	-25.973	-25.976		A	106	LEU	31	-24.833	-25.543		A	106	LEU	36	-28.277	-29.165		A	106	LEU	36	-27.277	-28.28		A	106	VAL	26	-24.126	-24.341		A	106	VAL	26	-24.126	-24.341
A	107	ILE	24	-27.688	-27.264		A	107	ASN	23	-22.8	-22.823		A	107	ILE	29	-24.125	-24.686		A	107	ILE	24	-28.381	-27.877		A	107	ILE	24	-27.259	-26.884		A	107	ASN	23	-20.993	-21.224		A	107	ASN	23	-20.993	-21.224
A	108	VAL	26	-26.346	-26.307		A	108	ASN	23	-18.168	-18.724		A	108	VAL	21	-22.987	-22.759		A	108	VAL	25	-27.019	-26.787		A	108	VAL	25	-25.304	-25.269		A	108	ASN	23	-17.187	-17.855		A	108	ASN	23	-17.187	-17.855
A	109	ASN	23	-22.963	-22.967		A	109	ALA	15	-11.77	-12.142		A	109	ASN	23	-19.423	-19.835		A	109	ASN	23	-23.795	-23.703		A	109	ASN	23	-22.159	-22.256		A	109	ALA	15	-10.639	-11.141		A	109	ALA	15	-10.639	-11.141
A	110	ASN	23	-18.827	-19.307		A	110	THR	3	-7.089	-6.618		A	110	ASN	20	-15.165	-15.721		A	110	ASN	23	-18.991	-19.452		A	110	ASN	22	-17.699	-18.194		A	110	THR	4	-6.079	-5.84		A	110	THR	4	-6.079	-5.84
A	111	ALA	15	-12.035	-12.376		A	111	ASN	9	-13.518	-12.999		A	111	ALA	19	-9.282	-10.4		A	111	ALA	15	-12.389	-12.69		A	111	ALA	15	-11.237	-11.67		A	111	ASN	9	-12.348	-11.963		A	111	ASN	9	-12.348	-11.963
A	112	THR	4	-7.068	-6.715		A	112	VAL	25	-18.668	-19.396		A	112	THR	4	-4.193	-4.171		A	112	THR	4	-7.505	-7.102		A	112	THR	3	-6.595	-6.182		A	112	VAL	25	-17.5	-18.362		A	112	VAL	25	-17.5	-18.362
A	113	ASN	9	-13.522	-13.002		A	113	VAL	12	-20.548	-19.565		A	113	ASN	7	-11.182	-10.701		A	113	ASN	9	-13.963	-13.393		A	113	ASN	9	-12.882	-12.436		A	113	VAL	12	-19.52	-18.655		A	113	VAL	12	-19.52	-18.655
A	114	VAL	25	-18.934	-19.632		A	114	ILE	24	-22.23	-22.433		A	114	VAL	26	-16.118	-17.255		A	114	VAL	25	-19.622	-20.24		A	114	VAL	25	-18.316	-19.085		A	114	ILE	24	-21.055	-21.394		A	114	ILE	24	-21.055	-21.394
A	115	VAL	12	-20.793	-19.782		A	115	LYS	16	-22.431	-21.692		A	115	VAL	15	-17.842	-17.516		A	115	VAL	12	-21.373	-20.295		A	115	VAL	12	-20.215	-19.271		A	115	LYS	17	-21.575	-21.049		A	115	LYS	17	-21.575	-21.049
A	116	ILE	24	-22.245	-22.446		A	116	VAL	17	-21.049	-20.584		A	116	ILE	22	-19.449	-19.743		A	116	ILE	24	-22.822	-22.957		A	116	ILE	24	-21.86	-22.106		A	116	VAL	17	-21.165	-20.686		A	116	VAL	17	-21.165	-20.686
A	117	LYS	17	-22.426	-21.802		A	117	CYS	19	-19.543	-19.481		A	117	LYS	25	-20.379	-20.91		A	117	LYS	17	-22.641	-21.992		A	117	LYS	17	-22.284	-21.676		A	117	CYS	18	-19.699	-19.504		A	117	CYS	18	-19.699	-19.504
A	118	VAL	17	-21.281	-20.789		A	118	GLU	5	-16.405	-15.093		A	118	VAL	16	-19.375	-18.987		A	118	VAL	17	-21.255	-20.766		A	118	VAL	17	-20.828	-20.387		A	118	GLU	5	-16.321	-15.019		A	118	GLU	5	-16.321	-15.019
A	119	CYS	18	-19.83	-19.62		A	119	PHE	32	-19.545	-20.977		A	119	CYS	20	-17.769	-18.025		A	119	CYS	19	-19.781	-19.692		A	119	CYS	19	-19.299	-19.264		A	119	PHE	32	-18.7	-20.229		A	119	PHE	32	-18.7	-20.229
A	120	GLU	5	-16.429	-15.114		A	120	GLN	9	-19.014	-17.862		A	120	GLU	5	-15.49	-14.284		A	120	GLU	5	-16.667	-15.326		A	120	GLU	5	-16.182	-14.896		A	120	GLN	8	-18.22	-17.045		A	120	GLN	8	-18.22	-17.045
A	121	PHE	32	-19.556	-20.987		A	121	PHE	30	-21.853	-22.79		A	121	PHE	31	-17.961	-19.46		A	121	PHE	32	-19.7	-21.114		A	121	PHE	32	-19.053	-20.542		A	121	PHE	30	-20.759	-21.822		A	121	PHE	30	-20.759	-21.822
A	122	GLN	8	-19.065	-17.793		A	122	CYS	21	-19.635	-19.792		A	122	GLN	7	-17.178	-16.008		A	122	GLN	9	-19.22	-18.044		A	122	GLN	9	-18.387	-17.308		A	122	CYS	20	-17.598	-17.874		A	122	CYS	20	-17.598	-17.874
A	123	PHE	30	-22.3	-23.186		A	123	ASN	5	-18.1	-16.594		A	123	PHE	27	-19.618	-20.467		A	123	PHE	30	-21.579	-22.547		A	123	PHE	30	-21.105	-22.128		A	123	ASN	5	-16.76	-15.407		A	123	ASN	5	-16.76	-15.407
A	124	CYS	20	-19.357	-19.431		A	124	ASP	19	-20.082	-19.958		A	124	CYS	21	-17.74	-18.115		A	124	CYS	20	-18.87	-19		A	124	CYS	21	-18.475	-18.765		A	124	ASP	17	-18.124	-17.995		A	124	ASP	17	-18.124	-17.995
A	125	ASN	5	-17.731	-16.267		A	125	PRO	30	-24.045	-24.729		A	125	ASN	7	-16.251	-15.188		A	125	ASN	6	-17.416	-16.103		A	125	ASN	5	-16.665	-15.323		A	125	PRO	29	-22.253	-23.029		A	125	PRO	29	-22.253	-23.029
A	126	ASP	19	-20.348	-20.193		A	126	PHE	31	-23.771	-24.603		A	126	ASP	21	-18.315	-18.624		A	126	TYR	19	-20.034	-19.915		A	126	ASP	19	-19.251	-19.222		A	126	PHE	29	-21.715	-22.553		A	126	PHE	29	-21.715	-22.553
A	127	PRO	29	-24.325	-24.863		A	127	LEU	28	-21.512	-22.258		A	127	PRO	30	-21.57	-22.539		A	127	PRO	29	-24.361	-24.895		A	127	PRO	30	-23.043	-23.843		A	127	LEU	30	-19.354	-20.578		A	127	LEU	30	-19.354	-20.578
A	128	PHE	31	-24.295	-25.066		A	128	GLY	25	-15.484	-16.578		A	128	PHE	31	-20.985	-22.137		A	128	PHE	31	-24.191	-24.974		A	128	PHE	31	-22.518	-23.494		A	128	ASP	20	-13.006	-13.81		A	128	ASP	20	-13.006	-13.81
A	129	LEU	30	-21.754	-22.703		A	129	VAL	20	-10.792	-11.851		A	129	LEU	28	-18.478	-19.573		A	129	LEU	29	-21.749	-22.583		A	129	LEU	28	-20.745	-21.579		A	129	HIS	22	-7.969	-9.583		A	129	HIS	22	-7.969	-9.583
A	130	GLY	26	-15.777	-16.953		A	130	TYR	14	-6.74	-7.575		A	130	GLY	21	-12.916	-13.845		A	130	GLY	25	-15.385	-16.491		A	130	ASP	23	-14.6	-15.566		A	130	LYS	12	-4.489	-5.353		A	130	LYS	12	-4.489	-5.353
A	131	VAL	20	-11.113	-12.135		A	131	HIS	6	-1.315	-1.854		A	131	VAL	22	-8.561	-10.106		A	131	VAL	20	-10.83	-11.884		A	131	VAL	20	-9.972	-11.125		A	131	ASN	11	0.217	-1.073		A	131	ASN	11	0.217	-1.073
A	132	TYR	13	-7.041	-7.726		A	132	LYS	10	-0.031	-1.178		A	132	TYR	14	-4.235	-5.358		A	132	TYR	14	-7.037	-7.838		A	132	TYR	12	-6.143	-6.816		A	132	ASN	1	2.153	1.79		A	132	ASN	1	2.153	1.79
A	133	TYR	7	-1.669	-2.282		A	133	ASN	0	2.886	2.554		A	133	TYR	6	-0.181	-0.85		A	133	TYR	7	-1.667	-2.281		A	133	TYR	7	-1.196	-1.864		A	133	LYS	0	3.334	2.951		A	133	LYS	0	3.334	2.951
A	134	HIS	10	-0.176	-1.306		A	134	ASN	0	3.953	3.498		A	134	HIS	9	0.904	-0.235		A	134	HIS	9	-0.194	-1.207		A	134	HIS	5	0.131	-0.459		A	134	SER	5	1.65	0.885		A	134	SER	5	1.65	0.885
A	135	LYS	1	3.108	2.635		A	135	LYS	0	2.639	2.335		A	135	LYS	1	3.129	2.654		A	135	LYS	0	2.873	2.543		A	135	LYS	0	3.381	2.992		A	135	TRP	12	-1.878	-3.042		A	135	TRP	12	-1.878	-3.042
A	136	ASN	0	4.118	3.644		A	136	SER	4	0.275	-0.217		A	136	ASN	0	4.351	3.851		A	136	ASN	0	4.117	3.644		A	136	ASN	0	3.253	2.879		A	136	MET	7	-5.231	-5.434		A	136	MET	7	-5.231	-5.434
A	137	ASN	8	3.107	1.83		A	137	TRP	12	-3.559	-4.53		A	137	ASN	7	3.361	2.169		A	137	ASN	8	3.108	1.83		A	137	ASN	3	1.192	0.71		A	137	GLU	20	-12.397	-13.271		A	137	GLU	20	-12.397	-13.271
A	138	LYS	0	3.453	3.056		A	138	MET	9	-6.863	-7.109		A	138	LYS	0	3.788	3.352		A	138	LYS	0	3.46	3.062		A	138	LYS	12	-2.975	-4.013		A	138	SER	12	-12.981	-12.868		A	138	SER	12	-12.981	-12.868
A	139	SER	7	0.246	-0.587		A	139	GLU	21	-14.299	-15.07		A	139	SER	5	1.998	1.193		A	139	SER	7	0.274	-0.563		A	139	SER	8	-6.674	-6.826		A	139	GLU	23	-16.882	-17.586		A	139	GLU	23	-16.882	-17.586
A	140	TRP	12	-3.754	-4.702		A	140	SER	13	-15.006	-14.775		A	140	TRP	12	-1.838	-3.006		A	140	TRP	12	-3.715	-4.668		A	140	TRP	20	-13.593	-14.329		A	140	PHE	7	-15.181	-14.24		A	140	PHE	7	-15.181	-14.24
A	141	MET	9	-6.998	-7.228		A	141	GLU	23	-18.952	-19.418		A	141	MET	10	-5.09	-5.655		A	141	MET	9	-7.391	-7.576		A	141	MET	13	-14.274	-14.128		A	141	ARG	24	-16.826	-17.651		A	141	ARG	24	-16.826	-17.651
A	142	GLU	20	-14.49	-15.124		A	142	PHE	6	-16.997	-15.732		A	142	GLU	22	-12.133	-13.268		A	142	GLU	21	-14.547	-15.29		A	142	GLU	23	-18.16	-18.717		A	142	VAL	32	-21.435	-22.65		A	142	VAL	32	-21.435	-22.65
A	143	SER	14	-15.184	-15.048		A	143	ARG	26	-18.769	-19.601		A	143	SER	10	-12.576	-12.28		A	143	SER	13	-15.282	-15.02		A	143	SER	6	-16.192	-15.02		A	143	TYR	28	-18.683	-19.754		A	143	TYR	28	-18.683	-19.754
A	144	GLU	23	-19.15	-19.593		A	144	VAL	33	-23.777	-24.837		A	144	GLU	26	-17.108	-18.13		A	144	GLU	23	-19.265	-19.695		A	144	GLY	27	-17.693	-18.764		A	144	SER	9	-15.372	-14.639		A	144	SER	9	-15.372	-14.639
A	145	PHE	6	-17.228	-15.937		A	145	TYR	28	-20.613	-21.462		A	145	PHE	6	-15.422	-14.338		A	145	PHE	6	-17.332	-16.029		A	145	VAL	33	-22.546	-23.748		A	145	SER	5	-15.08	-13.921		A	145	SER	5	-15.08	-13.921
A	146	ARG	27	-18.745	-19.694		A	146	SER	9	-16.757	-15.865		A	146	ARG	28	-16.606	-17.916		A	146	ARG	27	-18.345	-19.341		A	146	TYR	28	-19.888	-20.821		A	146	ALA	20	-17.369	-17.671		A	146	ALA	20	-17.369	-17.671
A	147	VAL	32	-24.086	-24.997		A	147	SER	6	-16.218	-15.042		A	147	VAL	33	-20.85	-22.247		A	147	VAL	33	-23.751	-24.814		A	147	SER	9	-16.148	-15.326		A	147	ASN	4	-14.196	-13.024		A	147	ASN	4	-14.196	-13.024
A	148	TYR	28	-20.948	-21.759		A	148	ALA	19	-18.691	-18.727		A	148	TYR	28	-18.992	-20.028		A	148	TYR	28	-20.698	-21.538		A	148	SER	6	-15.997	-14.848		A	148	ASN	10	-13.452	-13.055		A	148	ASN	10	-13.452	-13.055
A	149	SER	9	-17.068	-16.14		A	149	ASN	4	-14.335	-13.147		A	149	SER	10	-15.535	-14.899		A	149	SER	9	-17.134	-16.199		A	149	ALA	19	-18.464	-18.526		A	149	CYS	18	-15.356	-15.66		A	149	CYS	18	-15.356	-15.66
A	150	SER	5	-16.422	-15.109		A	150	ASN	11	-13.403	-13.127		A	150	SER	9	-14.874	-14.199		A	150	SER	6	-16.344	-15.155		A	150	ASN	4	-14.058	-12.901		A	150	THR	12	-13.434	-13.269		A	150	THR	12	-13.434	-13.269
A	151	ALA	20	-18.679	-18.831		A	151	CYS	18	-15.32	-15.628		A	151	ALA	21	-17.29	-17.716		A	151	ALA	19	-18.955	-18.96		A	151	ASN	11	-13.204	-12.951		A	151	PHE	24	-16.128	-17.034		A	151	PHE	24	-16.128	-17.034
A	152	ASN	4	-14.314	-13.127		A	152	THR	12	-13.613	-13.427		A	152	ASN	4	-13.895	-12.757		A	152	ASN	4	-14.517	-13.307		A	152	CYS	18	-15.19	-15.513		A	152	GLU	4	-17.234	-15.712		A	152	GLU	4	-17.234	-15.712
A	153	ASN	10	-13.459	-13.061		A	153	PHE	21	-16.163	-16.719		A	153	ASN	9	-13.868	-13.309		A	153	ASN	11	-13.406	-13.129		A	153	THR	12	-13.438	-13.273		A	153	TYR	18	-15.908	-16.149		A	153	TYR	18	-15.908	-16.149
A	154	CYS	18	-15.338	-15.644		A	154	GLU	4	-17.327	-15.794		A	154	CYS	16	-14.711	-14.86		A	154	CYS	18	-15.469	-15.76		A	154	PHE	21	-16.05	-16.619		A	154	VAL	3	-14.851	-13.488		A	154	VAL	3	-14.851	-13.488
A	155	THR	11	-13.423	-13.144		A	155	TYR	20	-15.997	-16.458		A	155	THR	15	-13.1	-13.319		A	155	THR	12	-13.617	-13.431		A	155	GLU	4	-17.203	-15.685		A	155	SER	15	-13.265	-13.464		A	155	SER	15	-13.265	-13.464
A	156	PHE	23	-16.133	-16.922		A	156	VAL	3	-15.325	-13.908		A	156	PHE	17	-15.285	-15.482		A	156	PHE	21	-16.162	-16.719		A	156	TYR	19	-15.908	-16.264		A	156	GLN	4	-11.577	-10.706		A	156	GLN	4	-11.577	-10.706
A	157	GLU	4	-17.344	-15.81		A	157	SER	14	-13.98	-13.983		A	157	GLU	6	-15.746	-14.625		A	157	GLU	4	-17.332	-15.799		A	157	VAL	3	-14.953	-13.579		A	157	PRO	14	-14.689	-14.61		A	157	PRO	14	-14.689	-14.61
A	158	TYR	18	-16.011	-16.239		A	158	GLN	4	-12.273	-11.322		A	158	TYR	23	-13.87	-14.92		A	158	TYR	19	-16.264	-16.579		A	158	SER	14	-13.505	-13.562		A	158	PHE	34	-17.832	-19.691		A	158	PHE	34	-17.832	-19.691
A	159	VAL	4	-15.6	-14.266		A	159	PRO	14	-15.48	-15.31		A	159	VAL	2	-13.065	-11.792		A	159	VAL	3	-15.657	-14.201		A	159	GLN	4	-11.661	-10.78		A	159	LEU	25	-16.236	-17.243		A	159	LEU	25	-16.236	-17.243
A	160	SER	15	-13.958	-14.078		A	160	PHE	33	-18.677	-20.324		A	160	SER	15	-12.218	-12.538		A	160	SER	14	-14.412	-14.365		A	160	PRO	14	-14.929	-14.822		A	160	MET	11	-11.415	-11.367		A	160	MET	11	-11.415	-11.367
A	161	GLN	4	-11.852	-10.949		A	161	LEU	26	-17.03	-18.062		A	161	GLN	3	-10.187	-9.36		A	161	GLN	4	-12.81	-11.797		A	161	PHE	33	-18.218	-19.918		A	161	ASP	20	-8.555	-9.871		A	161	ASP	20	-8.555	-9.871
A	162	PRO	14	-16.082	-15.842		A	162	MET	11	-11.648	-11.573		A	162	PRO	16	-13.371	-13.673		A	162	PRO	14	-16.715	-16.402		A	162	LEU	26	-16.322	-17.435		A	162	LEU	13	-3.885	-4.933		A	162	LEU	13	-3.885	-4.933
A	163	PHE	34	-18.514	-20.295		A	163	ASP	20	-9.57	-10.769		A	163	PHE	37	-15.613	-18.072		A	163	PHE	33	-19.388	-20.953		A	163	MET	11	-10.979	-10.982		A	163	GLU	14	-1.71	-3.123		A	163	GLU	14	-1.71	-3.123
A	164	LEU	26	-16.952	-17.993		A	164	LEU	12	-4.277	-5.165		A	164	LEU	27	-13.978	-15.475		A	164	LEU	26	-17.913	-18.843		A	164	ASP	20	-8.93	-10.203		A	164	GLY	4	2.234	1.517		A	164	GLY	4	2.234	1.517
A	165	MET	10	-11.595	-11.412		A	165	GLU	14	-1.75	-3.158		A	165	MET	11	-9.497	-9.67		A	165	MET	11	-12.492	-12.321		A	165	LEU	12	-4.166	-5.067		A	165	LYS	13	2.273	0.516		A	165	LYS	13	2.273	0.516
A	166	ASP	20	-9.57	-10.769		A	166	GLY	4	2.32	1.593		A	166	ASP	22	-6.966	-8.695		A	166	ASP	20	-10.445	-11.544		A	166	GLU	14	-1.747	-3.156		A	166	GLN	0	1.631	1.443		A	166	GLN	0	1.631	1.443
A	167	LEU	13	-4.288	-5.29		A	167	LYS	12	2.228	0.592		A	167	LEU	12	-3.558	-4.528		A	167	LEU	12	-5.045	-5.845		A	167	GLY	4	2.32	1.593		A	167	GLY	4	1.351	0.735		A	167	GLY	4	1.351	0.735
A	168	GLU	14	-2.116	-3.483		A	168	GLN	0	1.486	1.315		A	168	GLU	10	-0.341	-1.451		A	168	GLU	14	-2.479	-3.804		A	168	LYS	12	2.227	0.591		A	168	ASN	3	1.575	1.049		A	168	ASN	3	1.575	1.049
A	169	GLY	4	2.326	1.598		A	169	GLY	1	1.007	0.777		A	169	GLY	7	2.419	1.336		A	169	GLY	4	1.774	1.11		A	169	GLN	0	1.484	1.313		A	169	PHE	13	-1.302	-2.647		A	169	PHE	13	-1.302	-2.647
A	170	LYS	12	2.224	0.588		A	170	ASN	2	1.3	0.92		A	170	LYS	10	2.126	0.731		A	170	LYS	12	1.725	0.147		A	170	GLY	1	0.924	0.702		A	170	LYS	18	-6.471	-7.797		A	170	LYS	18	-6.471	-7.797
A	171	GLN	0	1.488	1.317		A	171	PHE	12	-1.665	-2.853		A	171	GLN	0	1.365	1.208		A	171	GLN	0	1.022	0.905		A	171	ASN	3	0.965	0.509		A	171	ASN	19	-8.863	-10.028		A	171	ASN	19	-8.863	-10.028
A	172	GLY	2	0.912	0.577		A	172	LYS	18	-6.42	-7.752		A	172	GLY	1	1.23	0.974		A	172	GLY	1	0.359	0.202		A	172	PHE	12	-1.405	-2.623		A	172	LEU	27	-12.796	-14.429		A	172	LEU	27	-12.796	-14.429
A	173	ASN	3	0.759	0.327		A	173	ASN	19	-9.175	-10.305		A	173	ASN	2	0.695	0.385		A	173	ASN	3	0.363	-0.023		A	173	LYS	18	-6.479	-7.804		A	173	ARG	26	-17.521	-18.497		A	173	ARG	26	-17.521	-18.497
A	174	PHE	12	-1.42	-2.637		A	174	LEU	26	-13.223	-14.692		A	174	PHE	13	-1.363	-2.701		A	174	PHE	12	-2.176	-3.306		A	174	ASN	19	-9.195	-10.323		A	174	GLU	33	-19.507	-21.059		A	174	GLU	33	-19.507	-21.059
A	175	LYS	16	-7.02	-8.053		A	175	ARG	26	-17.804	-18.747		A	175	LYS	19	-4.381	-6.062		A	175	LYS	18	-7.371	-8.593		A	175	LEU	26	-13.177	-14.652		A	175	PHE	32	-22.508	-23.599		A	175	PHE	32	-22.508	-23.599
A	176	ASN	19	-9.219	-10.344		A	176	GLU	33	-19.665	-21.198		A	176	ASN	18	-7.519	-8.725		A	176	ASN	19	-10.253	-11.259		A	176	ARG	26	-17.763	-18.71		A	176	VAL	27	-21.892	-22.48		A	176	VAL	27	-21.892	-22.48
A	177	LEU	26	-13.198	-14.671		A	177	PHE	32	-22.398	-23.502		A	177	LEU	28	-11.681	-13.558		A	177	LEU	26	-14.668	-15.972		A	177	GLU	33	-19.356	-20.925		A	177	PHE	34	-22.42	-23.752		A	177	PHE	34	-22.42	-23.752
A	178	ARG	27	-17.791	-18.85		A	178	VAL	27	-21.867	-22.458		A	178	ARG	26	-15.956	-17.111		A	178	SER	26	-19.407	-20.165		A	178	PHE	32	-22.379	-23.485		A	178	LYS	26	-20.438	-21.078		A	178	LYS	26	-20.438	-21.078
A	179	GLU	33	-19.445	-21.004		A	179	PHE	35	-22.273	-23.736		A	179	GLU	32	-17.011	-18.735		A	179	GLU	33	-20.879	-22.273		A	179	VAL	27	-21.842	-22.435		A	179	ASN	21	-14.366	-15.129		A	179	ASN	21	-14.366	-15.129
A	180	PHE	32	-22.41	-23.513		A	180	LYS	26	-20.238	-20.9		A	180	PHE	30	-19.796	-20.97		A	180	PHE	32	-23.731	-24.682		A	180	PHE	34	-22.254	-23.605		A	180	ILE	14	-10.246	-10.677		A	180	ILE	14	-10.246	-10.677
A	181	VAL	27	-21.865	-22.455		A	181	ASN	22	-14.665	-15.508		A	181	VAL	25	-20.092	-20.657		A	181	VAL	26	-23.006	-23.351		A	181	LYS	26	-20.213	-20.879		A	181	ASP	1	-6.649	-5.999		A	181	ASP	1	-6.649	-5.999
A	182	PHE	33	-22.497	-23.705		A	182	ILE	14	-10.283	-10.71		A	182	PHE	30	-21.302	-22.303		A	182	PHE	34	-23.364	-24.587		A	182	ASN	22	-14.645	-15.491		A	182	GLY	1	-9.445	-8.474		A	182	GLY	1	-9.445	-8.474
A	183	LYS	26	-20.342	-20.993		A	183	ASP	2	-6.664	-6.128		A	183	LYS	25	-18.728	-19.449		A	183	LYS	26	-20.744	-21.348		A	183	ILE	14	-10.267	-10.696		A	183	TYR	11	-13	-12.77		A	183	TYR	11	-13	-12.77
A	184	ASN	21	-14.373	-15.135		A	184	GLY	1	-9.459	-8.486		A	184	ASN	18	-13.639	-14.141		A	184	ASN	22	-14.763	-15.596		A	184	ASP	2	-6.665	-6.129		A	184	PHE	23	-15.917	-16.731		A	184	PHE	23	-15.917	-16.731
A	185	ILE	14	-10.246	-10.678		A	185	TYR	11	-12.958	-12.733		A	185	ILE	15	-9.241	-9.904		A	185	ILE	14	-10.278	-10.706		A	185	GLY	1	-9.456	-8.484		A	185	LYS	21	-18.564	-18.844		A	185	LYS	21	-18.564	-18.844
A	186	ASP	2	-6.648	-6.113		A	186	PHE	23	-15.925	-16.739		A	186	ASP	5	-6.864	-6.649		A	186	ASP	2	-6.664	-6.128		A	186	TYR	11	-12.95	-12.726		A	186	ILE	27	-20.924	-21.623		A	186	ILE	27	-20.924	-21.623
A	187	GLY	1	-9.458	-8.485		A	187	LYS	21	-18.078	-18.414		A	187	GLY	2	-8.704	-7.933		A	187	GLY	1	-9.453	-8.481		A	187	PHE	23	-15.908	-16.724		A	187	TYR	24	-17.669	-18.397		A	187	TYR	24	-17.669	-18.397
A	188	TYR	11	-12.992	-12.763		A	188	ILE	27	-20.691	-21.417		A	188	TYR	9	-11.701	-11.391		A	188	TYR	11	-12.967	-12.741		A	188	LYS	21	-18.058	-18.397		A	188	SER	17	-17.077	-17.068		A	188	SER	17	-17.077	-17.068
A	189	PHE	23	-15.923	-16.737		A	189	TYR	24	-17.453	-18.206		A	189	PHE	25	-14.682	-15.869		A	189	PHE	23	-16.322	-17.09		A	189	ILE	27	-20.672	-21.4		A	189	LYS	25	-14.221	-15.46		A	189	LYS	25	-14.221	-15.46
A	190	LYS	21	-18.1	-18.433		A	190	SER	17	-16.658	-16.697		A	190	LYS	21	-15.377	-16.024		A	190	LYS	21	-18.612	-18.887		A	190	TYR	24	-17.424	-18.18		A	190	HIS	14	-11.734	-11.994		A	190	HIS	14	-11.734	-11.994
A	191	ILE	27	-20.46	-21.212		A	191	LYS	25	-14.17	-15.415		A	191	ILE	22	-17.641	-18.142		A	191	ILE	27	-21.402	-22.046		A	191	SER	17	-16.621	-16.664		A	191	THR	27	-7.572	-9.806		A	191	THR	27	-7.572	-9.806
A	192	TYR	24	-17.469	-18.22		A	192	HIS	14	-11.909	-12.15		A	192	TYR	27	-16.562	-17.763		A	192	TYR	24	-18.258	-18.919		A	192	LYS	26	-14.132	-15.497		A	192	PRO	9	-3.596	-4.217		A	192	PRO	9	-3.596	-4.217
A	193	SER	17	-16.6	-16.646		A	193	THR	25	-7.899	-9.866		A	193	SER	19	-14.839	-15.318		A	193	SER	17	-17.615	-17.544		A	193	HIS	14	-11.883	-12.127		A	193	ILE	25	-4.774	-7.1		A	193	ILE	25	-4.774	-7.1
A	194	LYS	25	-14.316	-15.544		A	194	PRO	8	-3.968	-4.432		A	194	LYS	24	-11.786	-13.191		A	194	LYS	26	-15.191	-16.434		A	194	THR	25	-7.877	-9.846		A	194	ILE	4	-1.197	-1.52		A	194	ILE	4	-1.197	-1.52
A	195	HIS	14	-11.865	-12.111		A	195	ILE	25	-5.229	-7.503		A	195	HIS	16	-10.157	-10.829		A	195	HIS	14	-12.927	-13.05		A	195	PRO	8	-3.954	-4.419		A	195	VAL	6	-0.703	-1.312		A	195	VAL	6	-0.703	-1.312
A	196	THR	26	-7.885	-9.968		A	196	ASN	2	-2.587	-2.52		A	196	THR	28	-6.955	-9.375		A	196	THR	25	-8.907	-10.758		A	196	ILE	25	-5.45	-7.698		A	196	ARG	2	1.628	1.211		A	196	ARG	2	1.628	1.211
A	197	PRO	8	-3.947	-4.413		A	197	LEU	12	-4.998	-5.803		A	197	PRO	8	-4.516	-4.916		A	197	PRO	8	-4.856	-5.218		A	197	ASN	2	-2.441	-2.39		A	197	GLU	17	-2.196	-3.899		A	197	GLU	17	-2.196	-3.899
A	198	ILE	25	-5.458	-7.706		A	198	VAL	1	-3.136	-2.891		A	198	ILE	25	-5.374	-7.631		A	198	ILE	25	-6.292	-8.443		A	198	LEU	12	-5.004	-5.809		A	198	PRO	2	-2.654	-2.579		A	198	PRO	2	-2.654	-2.579
A	199	ASN	2	-2.585	-2.518		A	199	ARG	16	-6.439	-7.538		A	199	ASN	3	-2.809	-2.831		A	199	ASN	2	-3.11	-2.983		A	199	VAL	1	-3.507	-3.219		A	199	GLU	15	-5.027	-6.174		A	199	GLU	15	-5.027	-6.174
A	200	LEU	12	-4.983	-5.79		A	200	ASP	15	-9.549	-10.176		A	200	LEU	15	-5.49	-6.584		A	200	LEU	12	-5.942	-6.638		A	200	ARG	15	-6.913	-7.843		A	200	ASP	16	-8.484	-9.348		A	200	ASP	16	-8.484	-9.348
A	201	VAL	1	-3.187	-2.936		A	201	LEU	32	-12.612	-14.841		A	201	VAL	1	-3.976	-3.634		A	201	VAL	1	-4.466	-4.067		A	201	ASP	15	-9.812	-10.409		A	201	LEU	31	-11.318	-13.582		A	201	LEU	31	-11.318	-13.582
A	202	ARG	15	-6.89	-7.823		A	202	PRO	22	-11.176	-12.42		A	202	ARG	12	-7.032	-7.603		A	202	ARG	15	-8.139	-8.928		A	202	LEU	32	-12.548	-14.785		A	202	PRO	24	-10.238	-11.821		A	202	PRO	24	-10.238	-11.821
A	203	ASP	15	-9.777	-10.377		A	203	GLN	3	-11.742	-10.737		A	203	GLY	14	-10.33	-10.752		A	203	ASP	15	-11.133	-11.578		A	203	PRO	22	-11.158	-12.405		A	203	GLN	5	-10.81	-10.142		A	203	GLN	5	-10.81	-10.142
A	204	LEU	31	-12.341	-14.487		A	204	GLY	12	-11.963	-11.967		A	204	LEU	32	-14.69	-16.681		A	204	LEU	31	-13.855	-15.827		A	204	GLN	3	-11.758	-10.751		A	204	GLY	15	-11.337	-11.758		A	204	GLY	15	-11.337	-11.758
A	205	PRO	23	-11.14	-12.504		A	205	PHE	17	-14.239	-14.557		A	205	PRO	22	-11.674	-12.862		A	205	PRO	22	-12.228	-13.351		A	205	GLY	12	-11.947	-11.953		A	205	PHE	18	-13.766	-14.253		A	205	PHE	18	-13.766	-14.253
A	206	GLN	3	-11.813	-10.799		A	206	SER	31	-13.372	-15.4		A	206	GLN	0	-11.892	-10.525		A	206	GLN	3	-12.381	-11.302		A	206	PHE	17	-14.207	-14.528		A	206	SER	32	-13.306	-15.455		A	206	SER	32	-13.306	-15.455
A	207	GLY	14	-12.063	-12.285		A	207	ALA	17	-13.687	-14.068		A	207	GLY	13	-12.08	-12.186		A	207	GLY	12	-12.619	-12.548		A	207	SER	31	-13.358	-15.387		A	207	ALA	17	-13.792	-14.161		A	207	ALA	17	-13.792	-14.161
A	208	PHE	17	-14.268	-14.582		A	208	LEU	27	-16.338	-17.564		A	208	PHE	20	-14.438	-15.078		A	208	PHE	17	-14.922	-15.161		A	208	VAL	17	-13.629	-14.017		A	208	LEU	27	-16.488	-17.697		A	208	LEU	27	-16.488	-17.697
A	209	SER	32	-13.644	-15.755		A	209	GLU	12	-12.828	-12.733		A	209	SER	30	-13.751	-15.62		A	209	SER	32	-14.195	-16.243		A	209	LEU	27	-16.308	-17.538		A	209	GLU	12	-13.044	-12.924		A	209	GLU	12	-13.044	-12.924
A	210	ALA	16	-13.393	-13.693		A	210	PRO	14	-13.904	-13.915		A	210	ALA	18	-14.181	-14.62		A	210	ALA	17	-14.42	-14.717		A	210	GLU	12	-12.795	-12.704		A	210	PRO	14	-14.085	-14.075		A	210	PRO	14	-14.085	-14.075
A	211	LEU	27	-16.365	-17.588		A	211	LEU	27	-14.058	-15.546		A	211	LEU	29	-15.559	-17.105		A	211	LEU	27	-17.172	-18.302		A	211	PRO	14	-13.873	-13.888		A	211	LEU	27	-14.216	-15.686		A	211	LEU	27	-14.216	-15.686
A	212	GLU	12	-12.876	-12.775		A	212	VAL	20	-15.064	-15.632		A	212	GLU	12	-11.23	-11.319		A	212	GLU	12	-13.56	-13.381		A	212	LEU	27	-14.029	-15.521		A	212	VAL	21	-15.175	-15.844		A	212	VAL	21	-15.175	-15.844
A	213	PRO	14	-13.939	-13.946		A	213	ASP	14	-13.503	-13.56		A	213	PRO	15	-12.552	-12.833		A	213	PRO	14	-14.574	-14.508		A	213	VAL	20	-15.043	-15.613		A	213	ASP	12	-13.961	-13.735		A	213	ASP	12	-13.961	-13.735
A	214	LEU	27	-14.065	-15.553		A	214	LEU	29	-15.429	-16.989		A	214	LEU	31	-12.055	-14.234		A	214	LEU	27	-14.746	-16.155		A	214	ASP	14	-13.49	-13.548		A	214	LEU	29	-15.469	-17.025		A	214	LEU	29	-15.469	-17.025
A	215	VAL	21	-15.084	-15.764		A	215	PRO	3	-12.343	-11.269		A	215	VAL	18	-13.307	-13.847		A	215	VAL	21	-15.608	-16.228		A	215	LEU	29	-15.419	-16.98		A	215	PRO	3	-11.96	-10.93		A	215	PRO	3	-11.96	-10.93
A	216	ASP	12	-13.938	-13.715		A	216	ILE	32	-13.318	-15.466		A	216	ASP	19	-12.461	-13.213		A	216	ASP	13	-13.931	-13.824		A	216	PRO	3	-11.974	-10.942		A	216	ILE	32	-13.312	-15.461		A	216	ILE	32	-13.312	-15.461
A	217	LEU	29	-15.467	-17.023		A	217	GLY	4	-11.38	-10.532		A	217	LEU	29	-14.187	-15.89		A	217	LEU	29	-15.757	-17.28		A	217	ILE	32	-13.313	-15.462		A	217	GLY	4	-11.425	-10.571		A	217	GLY	4	-11.425	-10.571
A	218	PRO	3	-11.953	-10.924		A	218	ILE	36	-14.836	-17.27		A	218	PRO	0	-11.128	-9.848		A	218	PRO	3	-11.97	-10.939		A	218	GLY	4	-11.387	-10.537		A	218	ILE	37	-14.862	-17.408		A	218	ILE	37	-14.862	-17.408
A	219	ILE	32	-13.315	-15.464		A	219	ASN	7	-12.688	-12.034		A	219	ILE	20	-12.047	-12.962		A	219	ILE	32	-13.316	-15.465		A	219	ILE	36	-14.836	-17.27		A	219	ASN	6	-12.656	-11.891		A	219	ASN	6	-12.656	-11.891
A	220	GLY	4	-11.411	-10.558		A	220	ILE	33	-16.365	-18.278		A	220	GLY	14	-14.911	-14.806		A	220	GLY	4	-11.389	-10.539		A	220	ASN	7	-12.683	-12.03		A	220	ILE	33	-16.379	-18.29		A	220	ILE	33	-16.379	-18.29
A	221	ILE	37	-14.863	-17.408		A	221	THR	5	-13.63	-12.637		A	221	ILE	26	-18.127	-19.033		A	221	ILE	36	-14.835	-17.269		A	221	ILE	33	-16.363	-18.276		A	221	THR	5	-13.85	-12.832		A	221	THR	5	-13.85	-12.832
A	222	ASN	7	-12.649	-12		A	222	ARG	12	-19.907	-18.998		A	222	ASN	29	-19.749	-20.812		A	222	ASN	7	-12.818	-12.149		A	222	THR	5	-13.629	-12.637		A	222	ARG	12	-19.977	-19.059		A	222	ARG	12	-19.977	-19.059
A	223	ILE	33	-16.379	-18.29		A	223	PHE	32	-25.348	-26.113		A	223	ILE	31	-23.105	-24.013		A	223	ILE	33	-16.57	-18.46		A	223	ARG	12	-19.518	-18.654		A	223	PHE	31	-25.587	-26.21		A	223	PHE	31	-25.587	-26.21
A	224	THR	5	-13.863	-12.844		A	224	GLN	27	-27.049	-27.043		A	224	THR	30	-25.474	-25.994		A	224	THR	5	-14.168	-13.114		A	224	PHE	32	-24.318	-25.202		A	224	GLN	26	-26.207	-26.183		A	224	GLN	26	-26.207	-26.183
A	225	ARG	12	-20.004	-19.083		A	225	THR	33	-27.128	-27.803		A	225	ARG	33	-26.473	-27.223		A	225	ARG	12	-20.773	-19.764		A	225	GLN	27	-26.151	-26.249		A	225	THR	33	-25.933	-26.746		A	225	THR	33	-25.933	-26.746
A	226	PHE	32	-25.016	-25.819		A	226	LEU	36	-27.127	-28.147		A	226	PHE	35	-24.489	-25.698		A	226	PHE	32	-25.719	-26.441		A	226	THR	33	-26.296	-27.067		A	226	LEU	34	-25.798	-26.741		A	226	LEU	34	-25.798	-26.741
A	227	GLN	27	-26.975	-26.978		A	227	LEU	33	-23.372	-24.479		A	227	GLN	29	-20.969	-21.892		A	227	GLN	27	-27.641	-27.567		A	227	LEU	36	-25.917	-27.077		A	227	LEU	32	-21.632	-22.825		A	227	LEU	32	-21.632	-22.825
A	228	THR	33	-27.048	-27.732		A	228	ALA	20	-19.769	-19.796		A	228	THR	21	-16.5	-17.017		A	228	THR	33	-27.807	-28.404		A	228	LEU	32	-22.456	-23.553		A	228	ALA	20	-17.951	-18.187		A	228	ALA	20	-17.951	-18.187
A	229	LEU	34	-27.508	-28.255		A	229	LEU	32	-15.756	-17.624		A	229	LEU	30	-12.792	-14.771		A	229	LEU	36	-27.941	-28.868		A	229	ALA	20	-19.005	-19.12		A	229	LEU	27	-13.69	-15.221		A	229	LEU	27	-13.69	-15.221
A	230	LEU	34	-24.113	-25.25		A	230	HIS	18	-9.989	-10.91		A	230	HIS	18	-7.844	-9.012		A	230	LEU	34	-24.587	-25.67		A	230	LEU	33	-14.712	-16.815		A	230	HIS	17	-8.028	-9.059		A	230	HIS	17	-8.028	-9.059
A	231	ALA	20	-20.315	-20.279		A	231	ARG	15	-6.932	-7.86		A	231	ARG	15	-4.651	-5.841		A	231	ALA	20	-20.431	-20.381		A	231	HIS	18	-9.085	-10.11		A	231	ARG	15	-5.265	-6.384		A	231	ARG	15	-5.265	-6.384
A	232	LEU	32	-16.326	-18.128		A	232	SER	13	-5.242	-6.134		A	232	SER	15	-3.629	-4.937		A	232	LEU	33	-15.914	-17.879		A	232	ARG	14	-6.287	-7.174		A	232	SER	13	-3.541	-4.629		A	232	SER	13	-3.541	-4.629
A	233	HIS	18	-10.59	-11.442		A	233	TYR	7	-2.962	-3.427		A	233	TYR	8	-1.772	-2.488		A	233	HIS	18	-9.893	-10.826		A	233	SER	14	-4.518	-5.608		A	233	TYR	7	-1.589	-2.211		A	233	TYR	7	-1.589	-2.211
A	234	ARG	15	-7.432	-8.302		A	234	LEU	0	-0.721	-0.638		A	234	LEU	0	-0.586	-0.519		A	234	ARG	15	-6.803	-7.745		A	234	TYR	7	-2.223	-2.773		A	234	LEU	1	-0.708	-0.741		A	234	LEU	1	-0.708	-0.741
A	235	SER	15	-5.585	-6.668		A	235	THR	13	-2.599	-3.795		A	235	THR	13	-1.727	-3.023		A	235	SER	14	-5.073	-6.1		A	235	LEU	0	-0.476	-0.421		A	235	THR	7	2.216	1.156		A	235	THR	7	2.216	1.156
A	236	TYR	8	-3.392	-3.922		A	236	PRO	0	-1.016	-0.899		A	236	PRO	0	-0.979	-0.867		A	236	TYR	7	-2.937	-3.404		A	236	THR	14	-1.752	-3.16		A	236	PRO	0	2.029	1.795		A	236	PRO	0	2.029	1.795
A	237	LEU	0	-0.726	-0.643		A	237	GLY	7	-3.503	-3.905		A	237	GLY	12	-2.879	-3.928		A	237	LEU	0	-0.575	-0.509		A	237	PRO	0	-0.593	-0.524		A	237	GLY	2	1.398	1.007		A	237	GLY	2	1.398	1.007
A	238	THR	14	-2.67	-3.973		A	238	ASP	10	-4.115	-4.792		A	238	ASP	10	-4.389	-5.034		A	238	THR	14	-2.668	-3.971		A	238	GLY	9	-2.733	-3.454		A	238	ASP	4	1.281	0.674		A	238	ASP	4	1.281	0.674
A	239	PRO	0	-1.36	-1.204		A	239	SER	23	-6.623	-8.506		A	239	SER	22	-5.809	-7.671		A	239	PRO	0	-0.762	-0.674		A	239	ASP	10	-3.906	-4.607		A	239	SER	10	-1.165	-2.181		A	239	SER	10	-1.165	-2.181
A	240	GLY	8	-3.669	-4.167		A	240	SER	19	-7.392	-8.727		A	240	SER	19	-6.947	-8.333		A	240	GLY	9	-3.075	-3.756		A	240	SER	24	-6.009	-8.078		A	240	SER	3	-0.113	-0.445		A	240	SER	3	-0.113	-0.445
A	241	ASP	9	-4.625	-5.128		A	241	SER	13	-6.453	-7.206		A	241	SER	13	-5.768	-6.6		A	241	ASP	10	-3.847	-4.555		A	241	SER	19	-6.677	-8.094		A	241	SER	6	-2.057	-2.51		A	241	SER	6	-2.057	-2.51
A	242	SER	24	-7.147	-9.085		A	242	GLY	10	-5.861	-6.337		A	242	GLY	10	-5.187	-5.74		A	242	SER	24	-6.166	-8.217		A	242	SER	13	-5.343	-6.224		A	242	GLY	3	-3.868	-3.768		A	242	GLY	3	-3.868	-3.768
A	243	SER	19	-7.861	-9.142		A	243	TRP	27	-8.195	-10.357		A	243	TRP	26	-7.491	-9.62		A	243	SER	19	-6.793	-8.197		A	243	GLY	10	-5.084	-5.65		A	243	TRP	18	-5.477	-6.917		A	243	TRP	18	-5.477	-6.917
A	244	SER	14	-7.014	-7.817		A	244	THR	27	-11.701	-13.46		A	244	THR	27	-9.726	-11.712		A	244	SER	13	-6.164	-6.95		A	244	TRP	27	-7.275	-9.544		A	244	THR	31	-9.377	-11.864		A	244	THR	31	-9.377	-11.864
A	245	GLY	9	-6.523	-6.808		A	245	ALA	19	-10.898	-11.83		A	245	ALA	19	-8.908	-10.068		A	245	GLY	10	-5.753	-6.241		A	245	THR	27	-10.562	-12.453		A	245	ALA	21	-9.591	-10.903		A	245	ALA	21	-9.591	-10.903
A	246	TRP	27	-9.291	-11.327		A	246	GLY	22	-9.788	-11.193		A	246	GLY	22	-8.676	-10.208		A	246	TRP	27	-8.117	-10.288		A	246	ALA	19	-9.79	-10.85		A	246	GLY	21	-8.396	-9.846		A	246	GLY	21	-8.396	-9.846
A	247	THR	28	-12.315	-14.119		A	247	ALA	8	-11.526	-11.121		A	247	ALA	9	-9.94	-9.832		A	247	THR	27	-12.086	-13.801		A	247	GLY	22	-9.024	-10.516		A	247	ALA	9	-9.832	-9.736		A	247	ALA	9	-9.832	-9.736
A	248	ALA	19	-11.564	-12.419		A	248	ALA	28	-14.107	-15.704		A	248	ALA	25	-12.649	-14.069		A	248	ALA	19	-11.581	-12.434		A	248	ALA	8	-11.293	-10.915		A	248	ALA	29	-12.851	-14.708		A	248	ALA	29	-12.851	-14.708
A	249	GLY	22	-10.408	-11.741		A	249	ALA	20	-15.561	-16.072		A	249	ALA	20	-14.295	-14.951		A	249	GLY	21	-10.651	-11.841		A	249	ALA	28	-13.665	-15.314		A	249	ALA	20	-14.285	-14.942		A	249	ALA	20	-14.285	-14.942
A	250	ALA	9	-11.576	-11.28		A	250	TYR	34	-19.919	-21.538		A	250	TYR	33	-16.603	-18.489		A	250	ALA	8	-12.246	-11.758		A	250	ALA	21	-15.376	-16.022		A	250	TYR	33	-18.828	-20.457		A	250	TYR	33	-18.828	-20.457
A	251	ALA	28	-14.61	-16.149		A	251	TYR	28	-17.583	-18.781		A	251	TYR	29	-16.877	-18.271		A	251	ALA	28	-15.115	-16.597		A	251	TYR	34	-19.766	-21.403		A	251	TYR	28	-16.724	-18.021		A	251	TYR	28	-16.724	-18.021
A	252	ALA	20	-15.82	-16.301		A	252	VAL	24	-19.43	-19.956		A	252	VAL	23	-17.823	-18.418		A	252	ALA	21	-16.82	-17.301		A	252	TYR	28	-17.445	-18.659		A	252	VAL	25	-19.487	-20.121		A	252	VAL	25	-19.487	-20.121
A	253	TYR	34	-20.282	-21.86		A	253	GLY	31	-19.666	-20.97		A	253	GLY	31	-18.831	-20.231		A	253	TYR	34	-21.534	-22.968		A	253	VAL	24	-18.909	-19.494		A	253	GLY	30	-18.574	-19.888		A	253	GLY	30	-18.574	-19.888
A	254	TYR	28	-17.494	-18.702		A	254	TYR	9	-18.309	-17.239		A	254	TYR	7	-17.972	-16.711		A	254	TYR	28	-18.994	-20.029		A	254	GLY	31	-19.321	-20.664		A	254	TYR	10	-18.622	-17.63		A	254	TYR	10	-18.622	-17.63
A	255	VAL	25	-19.543	-20.171		A	255	LEU	29	-17.024	-18.401		A	255	LEU	28	-16.387	-17.722		A	255	VAL	24	-20.961	-21.31		A	255	TYR	9	-18.294	-17.225		A	255	LEU	29	-17.075	-18.446		A	255	LEU	29	-17.075	-18.446
A	256	GLY	31	-19.057	-20.431		A	256	GLN	16	-14.115	-14.332		A	256	GLN	16	-14.345	-14.535		A	256	GLY	31	-20.807	-21.979		A	256	LEU	29	-16.952	-18.337		A	256	GLN	16	-14.056	-14.279		A	256	GLN	16	-14.056	-14.279
A	257	TYR	9	-18.287	-17.219		A	257	PRO	4	-13.33	-12.257		A	257	PRO	4	-13.426	-12.342		A	257	TYR	9	-19.408	-18.211		A	257	GLN	16	-14.094	-14.313		A	257	PRO	4	-13.293	-12.224		A	257	PRO	4	-13.293	-12.224
A	258	LEU	29	-16.975	-18.358		A	258	ARG	26	-14.468	-15.794		A	258	ARG	26	-14.278	-15.626		A	258	LEU	29	-17.899	-19.176		A	258	PRO	4	-13.311	-12.24		A	258	ARG	26	-14.446	-15.775		A	258	ARG	26	-14.446	-15.775
A	259	GLN	16	-14.06	-14.283		A	259	THR	14	-15.003	-14.887		A	259	THR	15	-15.037	-15.033		A	259	GLN	16	-14.713	-14.861		A	259	ARG	26	-14.444	-15.773		A	259	THR	13	-15.01	-14.779		A	259	THR	13	-15.01	-14.779
A	260	PRO	4	-13.294	-12.226		A	260	PHE	27	-16.843	-18.011		A	260	PHE	26	-17.045	-18.075		A	260	PRO	4	-13.324	-12.251		A	260	THR	14	-14.978	-14.865		A	260	PHE	27	-16.841	-18.009		A	260	PHE	27	-16.841	-18.009
A	261	ARG	26	-14.451	-15.78		A	261	LEU	15	-15.654	-15.579		A	261	LEU	16	-15.998	-15.998		A	261	ARG	26	-14.466	-15.792		A	261	PHE	27	-16.812	-17.984		A	261	LEU	15	-15.33	-15.292		A	261	LEU	15	-15.33	-15.292
A	262	THR	13	-15.008	-14.777		A	262	LEU	31	-15.576	-17.35		A	262	LEU	33	-15.422	-17.444		A	262	THR	13	-15.003	-14.773		A	262	LEU	15	-15.621	-15.549		A	262	LEU	31	-15.38	-17.176		A	262	LEU	31	-15.38	-17.176
A	263	PHE	26	-16.842	-17.895		A	263	LYS	14	-12.931	-13.054		A	263	LYS	12	-12.706	-12.625		A	263	PHE	27	-16.84	-18.008		A	263	LEU	31	-15.545	-17.322		A	263	LYS	13	-12.974	-12.977		A	263	LYS	13	-12.974	-12.977
A	264	LEU	15	-15.632	-15.559		A	264	TYR	18	-10.051	-10.965		A	264	TYR	19	-9.77	-10.831		A	264	LEU	15	-15.653	-15.578		A	264	LYS	14	-12.899	-13.025		A	264	TYR	18	-9.868	-10.803		A	264	TYR	18	-9.868	-10.803
A	265	LEU	31	-15.382	-17.178		A	265	ASN	10	-5.727	-6.218		A	265	ASN	11	-6.054	-6.623		A	265	LEU	31	-15.861	-17.602		A	265	TYR	18	-10.014	-10.933		A	265	ASN	10	-5.775	-6.261		A	265	ASN	10	-5.775	-6.261
A	266	LYS	13	-12.965	-12.969		A	266	GLU	0	-3.485	-3.084		A	266	GLU	0	-3.419	-3.026		A	266	LYS	14	-12.939	-13.061		A	266	ASN	10	-5.695	-6.19		A	266	GLU	0	-3.529	-3.123		A	266	GLU	0	-3.529	-3.123
A	267	TYR	18	-9.852	-10.789		A	267	ASN	4	-1.927	-2.165		A	267	ASN	7	-2.362	-2.896		A	267	TYR	18	-10.055	-10.969		A	267	GLU	0	-3.458	-3.061		A	267	ASN	4	-1.951	-2.186		A	267	ASN	4	-1.951	-2.186
A	268	ASN	10	-5.755	-6.243		A	268	GLY	7	-4.374	-4.676		A	268	GLY	7	-4.666	-4.935		A	268	ASN	10	-5.734	-6.224		A	268	ASN	4	-1.895	-2.137		A	268	GLY	7	-4.391	-4.691		A	268	GLY	7	-4.391	-4.691
A	269	GLU	0	-3.514	-3.11		A	269	THR	10	-8.356	-8.545		A	269	THR	9	-8.864	-8.879		A	269	GLU	0	-3.275	-2.898		A	269	GLY	7	-4.331	-4.638		A	269	THR	9	-8.377	-8.448		A	269	THR	9	-8.377	-8.448
A	270	ASN	4	-1.943	-2.18		A	270	ILE	28	-12.564	-14.339		A	270	ILE	28	-13.023	-14.746		A	270	ASN	4	-1.928	-2.166		A	270	THR	8	-7.897	-7.909		A	270	ILE	28	-12.993	-14.719		A	270	ILE	28	-12.993	-14.719
A	271	GLY	7	-4.389	-4.689		A	271	THR	11	-12.281	-12.134		A	271	THR	10	-11.733	-11.534		A	271	GLY	7	-4.643	-4.914		A	271	ILE	29	-12.759	-14.627		A	271	THR	12	-12.608	-12.538		A	271	THR	12	-12.608	-12.538
A	272	THR	9	-8.379	-8.451		A	272	ASP	8	-14.281	-13.559		A	272	ASP	12	-14.264	-14.004		A	272	THR	10	-8.79	-8.929		A	272	THR	11	-12.25	-12.106		A	272	ASP	5	-14.47	-13.381		A	272	ASP	5	-14.47	-13.381
A	273	ILE	28	-12.605	-14.376		A	273	ALA	30	-17.217	-18.687		A	273	ALA	31	-17.39	-18.955		A	273	ILE	28	-13.26	-14.955		A	273	ASP	8	-14.252	-13.533		A	273	ALA	31	-16.786	-18.421		A	273	ALA	31	-16.786	-18.421
A	274	THR	12	-12.329	-12.291		A	274	VAL	18	-17.149	-17.246		A	274	VAL	14	-17.632	-17.214		A	274	THR	11	-12.718	-12.52		A	274	ALA	30	-17.185	-18.659		A	274	VAL	18	-17.148	-17.246		A	274	VAL	18	-17.148	-17.246
A	275	ASP	5	-14.56	-13.461		A	275	ASP	22	-17.355	-17.889		A	275	ASP	22	-17.336	-17.872		A	275	ASP	8	-14.662	-13.896		A	275	VAL	18	-17.121	-17.222		A	275	ASP	22	-17.37	-17.903		A	275	ASP	22	-17.37	-17.903
A	276	ALA	31	-17.246	-18.827		A	276	CYS	19	-15.374	-15.791		A	276	CYS	21	-16.024	-16.597		A	276	ALA	30	-17.587	-19.015		A	276	ASP	22	-17.332	-17.869		A	276	CYS	21	-15.079	-15.76		A	276	CYS	21	-15.079	-15.76
A	277	VAL	18	-17.147	-17.245		A	277	ALA	17	-14.719	-14.981		A	277	ALA	16	-15.259	-15.344		A	277	VAL	18	-17.148	-17.246		A	277	CYS	19	-15.356	-15.775		A	277	ALA	19	-14.702	-15.196		A	277	ALA	19	-14.702	-15.196
A	278	ASP	22	-17.372	-17.904		A	278	LEU	23	-14.938	-15.865		A	278	LEU	22	-15.902	-16.603		A	278	ASP	22	-17.356	-17.89		A	278	ALA	17	-14.703	-14.967		A	278	LEU	23	-14.944	-15.87		A	278	LEU	23	-14.944	-15.87
A	279	CYS	20	-15.077	-15.643		A	279	ASP	5	-11.832	-11.046		A	279	ASP	6	-12.076	-11.377		A	279	CYS	19	-15.376	-15.792		A	279	LEU	23	-14.921	-15.85		A	279	ASP	5	-11.79	-11.009		A	279	ASP	5	-11.79	-11.009
A	280	ALA	19	-14.704	-15.198		A	280	PRO	0	-10.086	-8.926		A	280	PRO	0	-10.458	-9.255		A	280	ALA	18	-14.71	-15.088		A	280	ASP	5	-11.829	-11.044		A	280	PRO	0	-10.087	-8.927		A	280	PRO	0	-10.087	-8.927
A	281	LEU	23	-14.938	-15.865		A	281	LEU	3	-11.367	-10.405		A	281	LEU	2	-11.363	-10.286		A	281	LEU	23	-14.932	-15.86		A	281	PRO	0	-10.086	-8.926		A	281	LEU	3	-11.35	-10.39		A	281	LEU	3	-11.35	-10.39
A	282	ASP	5	-11.786	-11.006		A	282	SER	19	-14.184	-14.738		A	282	SER	19	-14.181	-14.736		A	282	ASP	5	-11.825	-11.04		A	282	LEU	3	-11.364	-10.402		A	282	SER	18	-14.161	-14.602		A	282	SER	18	-14.161	-14.602
A	283	PRO	0	-10.082	-8.923		A	283	GLU	4	-12.99	-11.957		A	283	GLU	4	-13.021	-11.984		A	283	PRO	0	-10.085	-8.925		A	283	SER	19	-14.166	-14.722		A	283	GLU	4	-12.996	-11.962		A	283	GLU	4	-12.996	-11.962
A	284	LEU	3	-11.345	-10.385		A	284	THR	3	-12.44	-11.354		A	284	THR	3	-12.362	-11.285		A	284	LEU	3	-11.36	-10.399		A	284	GLU	4	-12.991	-11.957		A	284	THR	3	-12.468	-11.379		A	284	THR	3	-12.468	-11.379
A	285	SER	18	-14.162	-14.603		A	285	LYS	19	-12.937	-13.635		A	285	LYS	19	-12.833	-13.542		A	285	SER	19	-14.179	-14.734		A	285	THR	3	-12.443	-11.357		A	285	LYS	19	-12.958	-13.652		A	285	LYS	19	-12.958	-13.652
A	286	GLU	4	-12.99	-11.956		A	286	CYS	18	-15.011	-15.355		A	286	CYS	18	-15.199	-15.521		A	286	GLU	4	-12.992	-11.958		A	286	LYS	19	-12.923	-13.622		A	286	CYS	18	-15.031	-15.372		A	286	CYS	18	-15.031	-15.372
A	287	THR	3	-12.458	-11.37		A	287	THR	8	-11.489	-11.088		A	287	THR	8	-11.262	-10.887		A	287	THR	3	-12.444	-11.358		A	287	CYS	18	-14.994	-15.339		A	287	THR	8	-11.498	-11.096		A	287	THR	8	-11.498	-11.096
A	288	LYS	19	-12.955	-13.65		A	288	LEU	6	-9.951	-9.497		A	288	LEU	7	-9.913	-9.578		A	288	LYS	19	-12.939	-13.636		A	288	THR	8	-11.491	-11.09		A	288	LEU	6	-10.341	-9.842		A	288	LEU	6	-10.341	-9.842
A	289	CYS	18	-15.031	-15.372		A	289	LYS	7	-12.296	-11.687		A	289	LYS	7	-11.987	-11.413		A	289	CYS	18	-15.016	-15.359		A	289	LEU	6	-9.953	-9.499		A	289	LYS	7	-12.337	-11.724		A	289	LYS	7	-12.337	-11.724
A	290	THR	8	-11.49	-11.089																A	290	THR	8	-11.493	-11.091		A	290	LYS	7	-12.28	-11.673
A	291	LEU	6	-10.327	-9.829																A	291	LEU	6	-9.955	-9.5
A	292	LYS	7	-12.323	-11.711																A	292	LYS	7	-12.302	-11.692
[truncated: 18 more columns]
