# Supplementary material for: Design and Immunoinformatic Assessment of Candidate Multivariant mRNA Vaccine Construct against Immune Escape Variants of SARS-CoV-2
Source: Polymers (Basel). 2022 Aug 10;14(16):3263. doi: 10.3390/polym14163263 (PMC9414445; doi:10.3390/polym14163263)
Supplement: Supplementary file 1 [file polymers-14-03263-s001.zip › File S4.xlsx]

## Sheet: RBD
WUHAN							B.1.1.7							B.1.351							P.1							B.1.617.2							B.1.1.529							BA.1/BA.2							C.37
Chain ID	Residue ID	Residue Name	Contact Number	Propensity Score	Discotope Score		Chain ID	Residue ID	Residue Name	Contact Number	Propensity Score	Discotope Score		Chain ID	Residue ID	Residue Name	Contact Number	Propensity Score	Discotope Score		Chain ID	Residue ID	Residue Name	Contact Number	Propensity Score	Discotope Score		Chain ID	Residue ID	Residue Name	Contact Number	Propensity Score	Discotope Score		Chain ID	Residue ID	Residue Name	Contact Number	Propensity Score	Discotope Score		Chain ID	Residue ID	Residue Name	Contact Number	Propensity Score	Discotope Score		Chain ID
A	319	ARG	5	-0.789	-1.273		A	1	ARG	5	-0.474	-0.995		A	1	ARG	5	-0.474	-0.995		A	1	ARG	5	-0.474	-0.994		A	1	ARG	5	-0.475	-0.995		A	1	ARG	5	-0.474	-0.994		A	1	ARG	5	-0.473	-0.993		A
A	320	VAL	7	-1.556	-2.182		A	2	VAL	8	-1.551	-2.292		A	2	VAL	8	-1.551	-2.292		A	2	VAL	8	-1.55	-2.292		A	2	VAL	8	-1.551	-2.292		A	2	VAL	8	-1.551	-2.292		A	2	VAL	8	-1.55	-2.292		A
A	321	GLN	1	-1.508	-1.449		A	3	GLN	1	-1.523	-1.463		A	3	GLN	1	-1.524	-1.463		A	3	GLN	1	-1.523	-1.463		A	3	GLN	1	-1.524	-1.464		A	3	GLN	1	-1.525	-1.465		A	3	GLN	1	-1.525	-1.465		A
A	322	PRO	9	-1.776	-2.606		A	4	PRO	9	-1.772	-2.603		A	4	PRO	9	-1.772	-2.603		A	4	PRO	9	-1.771	-2.603		A	4	PRO	9	-1.773	-2.604		A	4	PRO	9	-1.772	-2.603		A	4	PRO	9	-1.772	-2.603		A
A	323	THR	7	-1.66	-2.274		A	5	THR	6	-1.66	-2.159		A	5	THR	6	-1.66	-2.159		A	5	THR	6	-1.659	-2.159		A	5	THR	6	-1.661	-2.16		A	5	THR	6	-1.661	-2.16		A	5	THR	6	-1.66	-2.159		A
A	324	GLU	13	-1.494	-2.817		A	6	GLU	12	-2.21	-3.336		A	6	GLU	12	-2.21	-3.336		A	6	GLU	12	-2.21	-3.336		A	6	GLU	12	-2.209	-3.335		A	6	GLU	12	-2.211	-3.336		A	6	GLU	12	-2.211	-3.336		A
A	325	SER	3	-4.654	-4.464		A	7	SER	4	-4.689	-4.609		A	7	SER	4	-4.689	-4.61		A	7	SER	4	-4.69	-4.61		A	7	SER	4	-4.689	-4.609		A	7	SER	4	-4.691	-4.611		A	7	SER	4	-4.692	-4.612		A
A	326	ILE	14	-7.642	-8.373		A	8	ILE	13	-7.244	-7.906		A	8	ILE	13	-7.244	-7.906		A	8	ILE	13	-7.245	-7.906		A	8	ILE	13	-7.246	-7.907		A	8	ILE	13	-7.245	-7.907		A	8	ILE	13	-7.246	-7.908		A
A	327	VAL	11	-11.517	-11.458		A	9	VAL	12	-11.738	-11.768		A	9	VAL	12	-11.738	-11.768		A	9	VAL	11	-11.738	-11.653		A	9	VAL	11	-11.741	-11.656		A	9	VAL	11	-11.736	-11.652		A	9	VAL	11	-11.742	-11.656		A
A	328	ARG	10	-11.336	-11.182		A	10	ARG	10	-11.476	-11.306		A	10	ARG	10	-11.478	-11.308		A	10	ARG	10	-11.478	-11.308		A	10	ARG	10	-11.479	-11.308		A	10	ARG	10	-11.485	-11.314		A	10	ARG	10	-11.491	-11.32		A
A	329	PHE	21	-14.224	-15.003		A	11	PHE	23	-14.308	-15.307		A	11	PHE	23	-14.31	-15.309		A	11	PHE	23	-14.313	-15.312		A	11	PHE	23	-14.313	-15.312		A	11	PHE	23	-14.315	-15.314		A	11	PHE	23	-14.325	-15.323		A
A	330	PRO	16	-13.189	-13.512		A	12	PRO	16	-13.496	-13.784		A	12	PRO	16	-13.496	-13.784		A	12	PRO	16	-13.496	-13.784		A	12	PRO	16	-13.501	-13.788		A	12	PRO	16	-13.498	-13.786		A	12	PRO	16	-13.502	-13.789		A
A	331	ASN	4	-11.811	-10.913		A	13	ASN	4	-11.772	-10.878		A	13	ASN	4	-11.772	-10.879		A	13	ASN	4	-11.773	-10.879		A	13	ASN	4	-11.781	-10.886		A	13	ASN	4	-11.671	-10.788		A	13	ASN	4	-11.675	-10.792		A
A	332	ILE	17	-14.341	-14.647		A	14	ILE	18	-14.368	-14.786		A	14	ILE	18	-14.369	-14.786		A	14	ILE	18	-14.368	-14.785		A	14	ILE	18	-14.37	-14.787		A	14	ILE	18	-14.211	-14.647		A	14	ILE	18	-14.213	-14.649		A
A	333	THR	3	-12.925	-11.784		A	15	THR	2	-13.037	-11.768		A	15	THR	2	-13.036	-11.767		A	15	THR	2	-13.035	-11.766		A	15	THR	2	-13.035	-11.766		A	15	THR	2	-12.819	-11.575		A	15	THR	2	-12.819	-11.575		A
A	334	ASN	7	-14.296	-13.457		A	16	ASN	7	-14.275	-13.439		A	16	ASN	7	-14.276	-13.439		A	16	ASN	7	-14.274	-13.437		A	16	ASN	7	-14.275	-13.438		A	16	ASN	7	-14.355	-13.509		A	16	ASN	7	-14.214	-13.384		A
A	335	LEU	12	-20.069	-19.141		A	17	LEU	11	-19.654	-18.659		A	17	LEU	11	-19.654	-18.659		A	17	LEU	11	-19.654	-18.659		A	17	LEU	12	-19.661	-18.78		A	17	LEU	11	-19.624	-18.632		A	17	LEU	11	-19.393	-18.428		A
A	336	CYS	30	-24.496	-25.129		A	18	CYS	32	-24.486	-25.35		A	18	CYS	32	-24.486	-25.35		A	18	CYS	32	-24.486	-25.35		A	18	CYS	32	-24.486	-25.35		A	18	CYS	32	-24.392	-25.267		A	18	CYS	32	-24.149	-25.052		A
A	337	PRO	14	-23.761	-22.638		A	19	PRO	14	-23.811	-22.683		A	19	PRO	14	-23.811	-22.683		A	19	PRO	14	-23.811	-22.682		A	19	PRO	14	-23.815	-22.686		A	19	PRO	14	-23.864	-22.729		A	19	PRO	14	-23.904	-22.765		A
A	338	PHE	27	-27.633	-27.56		A	20	PHE	27	-27.29	-27.256		A	20	PHE	27	-27.289	-27.256		A	20	PHE	27	-27.294	-27.26		A	20	PHE	27	-27.654	-27.579		A	20	PHE	27	-27.452	-27.4		A	20	PHE	27	-27.588	-27.521		A
A	339	GLY	9	-22.153	-20.64		A	21	GLY	10	-22.091	-20.701		A	21	GLY	10	-22.09	-20.699		A	21	GLY	10	-22.09	-20.7		A	21	GLY	10	-22.087	-20.697		A	21	ASP	9	-22.231	-20.709		A	21	ASP	9	-22.3	-20.77		A
A	340	GLU	9	-19.237	-18.06		A	22	GLU	9	-19.689	-18.46		A	22	GLU	9	-19.691	-18.461		A	22	GLU	9	-19.686	-18.457		A	22	GLU	9	-19.702	-18.471		A	22	GLU	9	-19.355	-18.164		A	22	GLU	9	-19.418	-18.22		A
A	341	VAL	28	-23.338	-23.874		A	23	VAL	30	-22.883	-23.701		A	23	VAL	30	-22.881	-23.7		A	23	VAL	30	-22.882	-23.701		A	23	VAL	30	-22.056	-22.97		A	23	VAL	30	-23.016	-23.819		A	23	VAL	30	-23.491	-24.24		A
A	342	PHE	24	-22.399	-22.583		A	24	PHE	24	-22.321	-22.514		A	24	PHE	24	-22.321	-22.514		A	24	PHE	24	-22.322	-22.515		A	24	PHE	24	-21.528	-21.812		A	24	PHE	24	-22.388	-22.573		A	24	PHE	24	-22.854	-22.986		A
A	343	ASN	8	-16.204	-15.26		A	25	ASN	8	-16.131	-15.196		A	25	ASN	8	-16.13	-15.195		A	25	ASN	8	-16.13	-15.195		A	25	ASN	7	-15.449	-14.478		A	25	ASN	8	-16.343	-15.384		A	25	ASN	8	-16.465	-15.491		A
A	344	ALA	23	-14.071	-15.098		A	26	ALA	22	-14.221	-15.116		A	26	ALA	22	-14.22	-15.115		A	26	ALA	22	-14.222	-15.116		A	26	ALA	22	-13.215	-14.226		A	26	ALA	22	-14.159	-15.06		A	26	ALA	22	-14.298	-15.184		A
A	345	THR	0	-9.865	-8.73		A	27	THR	0	-9.663	-8.552		A	27	THR	0	-9.661	-8.55		A	27	THR	0	-9.658	-8.547		A	27	THR	0	-8.498	-7.52		A	27	THR	0	-9.608	-8.503		A	27	THR	0	-9.717	-8.599		A
A	346	ARG	4	-8.747	-8.201		A	28	ARG	5	-8.756	-8.324		A	28	ARG	5	-8.756	-8.324		A	28	ARG	5	-8.758	-8.326		A	28	ARG	5	-6.953	-6.728		A	28	ARG	5	-8.622	-8.205		A	28	ARG	5	-8.66	-8.239		A
A	347	PHE	34	-13.358	-15.732		A	29	PHE	34	-13.732	-16.063		A	29	PHE	34	-13.705	-16.039		A	29	PHE	34	-14.149	-16.432		A	29	PHE	33	-11.736	-14.181		A	29	PHE	34	-13.585	-15.933		A	29	PHE	34	-14.078	-16.369		A
A	348	ALA	18	-10.168	-11.068		A	30	ALA	19	-10.523	-11.498		A	30	ALA	19	-10.489	-11.467		A	30	ALA	19	-11.006	-11.925		A	30	ALA	19	-8.239	-9.476		A	30	ALA	19	-10.044	-11.074		A	30	ALA	19	-10.634	-11.596		A
A	349	SER	23	-7.706	-9.465		A	31	SER	23	-7.844	-9.587		A	31	SER	23	-7.796	-9.544		A	31	SER	23	-8.49	-10.158		A	31	SER	24	-5.072	-7.249		A	31	SER	23	-7.39	-9.186		A	31	SER	23	-8.023	-9.745		A
A	350	VAL	36	-9.348	-12.413		A	32	VAL	37	-9.655	-12.8		A	32	VAL	37	-9.593	-12.745		A	32	VAL	37	-10.46	-13.512		A	32	VAL	37	-7.011	-10.46		A	32	VAL	37	-9.175	-12.375		A	32	VAL	37	-9.989	-13.095		A
A	351	TYR	19	-7.822	-9.108		A	33	TYR	20	-8.058	-9.431		A	33	TYR	20	-7.819	-9.22		A	33	TYR	20	-8.687	-9.988		A	33	TYR	20	-5.504	-7.171		A	33	TYR	20	-8.089	-9.459		A	33	TYR	20	-8.657	-9.961		A
A	352	ALA	12	-8.156	-8.598		A	34	ALA	11	-8.212	-8.533		A	34	ALA	11	-8.165	-8.491		A	34	ALA	11	-8.839	-9.088		A	34	ALA	11	-6.153	-6.71		A	34	ALA	11	-7.842	-8.205		A	34	ALA	11	-8.064	-8.402		A
A	353	TRP	31	-11.252	-13.523		A	35	TRP	31	-11.229	-13.503		A	35	TRP	31	-11.184	-13.463		A	35	TRP	31	-11.827	-14.032		A	35	TRP	31	-9.389	-11.874		A	35	TRP	31	-10.787	-13.112		A	35	TRP	31	-11.468	-13.714		A
A	354	ASN	25	-14.852	-16.019		A	36	ASN	24	-14.874	-15.924		A	36	ASN	24	-14.844	-15.897		A	36	ASN	24	-15.287	-16.289		A	36	ASN	24	-13.365	-14.588		A	36	ASN	24	-14.631	-15.709		A	36	ASN	24	-15.226	-16.235		A
A	355	ARG	15	-20.851	-20.178		A	37	ARG	13	-20.578	-19.707		A	37	ARG	13	-20.549	-19.68		A	37	ARG	13	-20.913	-20.003		A	37	ARG	13	-19.45	-18.708		A	37	ARG	13	-20.507	-19.643		A	37	ARG	13	-21.16	-20.222		A
A	356	LYS	21	-23.081	-22.842		A	38	LYS	20	-23.269	-22.893		A	38	LYS	20	-23.27	-22.894		A	38	LYS	20	-23.277	-22.9		A	38	LYS	20	-22.425	-22.146		A	38	LYS	20	-22.722	-22.409		A	38	LYS	20	-22.907	-22.573		A
A	357	ARG	7	-23.264	-21.393		A	39	ARG	7	-23.226	-21.36		A	39	ARG	7	-23.226	-21.36		A	39	ARG	7	-23.227	-21.361		A	39	ARG	7	-23.221	-21.355		A	39	ARG	7	-22.963	-21.127		A	39	ARG	7	-22.965	-21.129		A
A	358	ILE	32	-25.389	-26.15		A	40	ILE	32	-25.522	-26.267		A	40	ILE	32	-25.522	-26.267		A	40	ILE	32	-25.523	-26.268		A	40	ILE	32	-25.527	-26.272		A	40	ILE	32	-25.657	-26.387		A	40	ILE	32	-25.764	-26.481		A
A	359	SER	13	-23.153	-21.985		A	41	SER	11	-22.586	-21.254		A	41	SER	12	-22.586	-21.368		A	41	SER	12	-22.588	-21.37		A	41	SER	12	-22.589	-21.372		A	41	SER	12	-22.343	-21.154		A	41	SER	12	-22.578	-21.361		A
A	360	ASN	0	-18.877	-16.706		A	42	ASN	0	-18.847	-16.679		A	42	ASN	0	-18.847	-16.679		A	42	ASN	0	-18.844	-16.677		A	42	ASN	0	-18.841	-16.674		A	42	ASN	0	-18.635	-16.492		A	42	ASN	0	-18.635	-16.492		A
A	361	CYS	18	-21.151	-20.789		A	43	CYS	16	-21.072	-20.489		A	43	CYS	16	-21.071	-20.488		A	43	CYS	16	-21.071	-20.487		A	43	CYS	16	-21.076	-20.492		A	43	CYS	16	-21.159	-20.565		A	43	CYS	16	-21.015	-20.439		A
A	362	VAL	13	-22.849	-21.716		A	44	VAL	14	-22.826	-21.811		A	44	VAL	14	-22.825	-21.81		A	44	VAL	15	-22.825	-21.925		A	44	VAL	14	-22.831	-21.815		A	44	VAL	15	-23.061	-22.134		A	44	VAL	15	-22.859	-21.955		A
A	363	ALA	33	-26.874	-27.579		A	45	ALA	32	-26.851	-27.443		A	45	ALA	32	-26.851	-27.443		A	45	ALA	32	-26.852	-27.444		A	45	ALA	32	-26.847	-27.44		A	45	ALA	32	-27.083	-27.649		A	45	ALA	32	-27.139	-27.698		A
A	364	ASP	13	-24.669	-23.327		A	46	ASP	13	-24.606	-23.271		A	46	ASP	13	-24.605	-23.27		A	46	ASP	13	-24.602	-23.268		A	46	ASP	13	-24.606	-23.272		A	46	ASP	13	-24.977	-23.6		A	46	ASP	13	-25.026	-23.643		A
A	365	TYR	30	-28.174	-28.384		A	47	TYR	30	-28.015	-28.244		A	47	TYR	30	-28.014	-28.242		A	47	TYR	30	-28.246	-28.447		A	47	TYR	30	-28.01	-28.239		A	47	TYR	30	-28.769	-28.911		A	47	TYR	30	-28.911	-29.036		A
A	366	SER	11	-23.106	-21.714		A	48	SER	10	-23.171	-21.657		A	48	SER	10	-23.169	-21.655		A	48	SER	10	-23.166	-21.652		A	48	SER	10	-23.171	-21.657		A	48	SER	10	-23.791	-22.205		A	48	SER	10	-24.148	-22.521		A
A	367	VAL	11	-20.141	-19.089		A	49	VAL	11	-20.101	-19.054		A	49	VAL	11	-20.1	-19.053		A	49	VAL	11	-20.1	-19.053		A	49	VAL	11	-20.097	-19.051		A	49	VAL	11	-20.744	-19.623		A	49	VAL	11	-20.793	-19.667		A
A	368	LEU	33	-25.013	-25.932		A	50	LEU	32	-24.937	-25.75		A	50	LEU	32	-24.937	-25.749		A	50	LEU	32	-24.937	-25.749		A	50	LEU	32	-24.941	-25.753		A	50	LEU	32	-25.571	-26.31		A	50	LEU	32	-26	-26.69		A
A	369	TYR	24	-22.982	-23.099		A	51	TYR	25	-22.599	-22.875		A	51	TYR	25	-22.597	-22.873		A	51	TYR	25	-22.6	-22.876		A	51	TYR	25	-22.592	-22.869		A	51	TYR	25	-23.424	-23.605		A	51	TYR	25	-23.953	-24.073		A
A	370	ASN	8	-18.69	-17.461		A	52	ASN	8	-18.136	-16.97		A	52	ASN	8	-18.133	-16.967		A	52	ASN	8	-18.13	-16.965		A	52	ASN	8	-18.136	-16.971		A	52	ASN	8	-19.307	-18.007		A	52	ASN	8	-19.657	-18.317		A
A	371	SER	14	-17.008	-16.662		A	53	SER	16	-16.827	-16.732		A	53	SER	16	-16.825	-16.73		A	53	SER	16	-16.825	-16.73		A	53	SER	15	-16.84	-16.629		A	53	LEU	14	-17.893	-17.445		A	53	PHE	14	-18.208	-17.724		A
A	372	ALA	0	-12.567	-11.122		A	54	ALA	0	-12.285	-10.872		A	54	ALA	0	-12.285	-10.872		A	54	ALA	0	-12.284	-10.871		A	54	ALA	0	-12.286	-10.873		A	54	ALA	0	-13.169	-11.655		A	54	ALA	0	-13.637	-12.069		A
A	373	SER	19	-13.082	-13.762		A	55	SER	18	-13.361	-13.895		A	55	SER	18	-13.362	-13.895		A	55	SER	18	-13.357	-13.891		A	55	SER	18	-13.044	-13.614		A	55	PRO	18	-13.484	-14.003		A	55	PRO	18	-14.065	-14.518		A
A	374	PHE	22	-17.192	-17.745		A	56	PHE	23	-17.528	-18.158		A	56	PHE	23	-17.528	-18.157		A	56	PHE	23	-17.528	-18.157		A	56	PHE	23	-17.203	-17.869		A	56	PHE	22	-17.845	-18.323		A	56	PHE	22	-18.736	-19.111		A
A	375	SER	22	-13.439	-14.424		A	57	SER	20	-13.483	-14.232		A	57	SER	20	-13.461	-14.213		A	57	SER	20	-13.763	-14.481		A	57	SER	20	-13.071	-13.868		A	57	PHE	21	-14.11	-14.902		A	57	PHE	21	-15.011	-15.7		A
A	376	THR	29	-15.166	-16.757		A	58	THR	28	-15.304	-16.764		A	58	THR	28	-15.275	-16.739		A	58	THR	28	-15.681	-17.098		A	58	THR	28	-14.97	-16.468		A	58	THR	28	-15.827	-17.227		A	58	ALA	27	-17.357	-18.466		A
A	377	PHE	17	-21.65	-21.115		A	59	PHE	16	-21.531	-20.895		A	59	PHE	16	-21.507	-20.873		A	59	PHE	16	-21.823	-21.154		A	59	PHE	16	-21.556	-20.917		A	59	PHE	16	-21.986	-21.298		A	59	PHE	16	-23.362	-22.515		A
A	378	LYS	13	-19.863	-19.074		A	60	LYS	11	-19.825	-18.81		A	60	LYS	11	-19.799	-18.787		A	60	LYS	11	-20.178	-19.123		A	60	LYS	11	-19.83	-18.814		A	60	LYS	11	-20.167	-19.113		A	60	LYS	11	-21.462	-20.259		A
A	379	CYS	18	-23.495	-22.863		A	61	CYS	20	-23.306	-22.926		A	61	CYS	20	-23.303	-22.923		A	61	CYS	20	-23.303	-22.923		A	61	CYS	19	-23.309	-22.813		A	61	CYS	20	-23.866	-23.421		A	61	CYS	20	-24.953	-24.383		A
A	380	TYR	23	-20.678	-20.945		A	62	TYR	23	-20.711	-20.974		A	62	TYR	23	-20.685	-20.951		A	62	TYR	23	-21.009	-21.238		A	62	TYR	23	-20.722	-20.984		A	62	TYR	23	-21.216	-21.421		A	62	TYR	23	-22.25	-22.336		A
A	381	GLY	23	-21.567	-21.732		A	63	GLY	23	-21.404	-21.587		A	63	GLY	23	-21.401	-21.584		A	63	GLY	23	-21.4	-21.584		A	63	GLY	23	-21.408	-21.591		A	63	GLY	23	-22.094	-22.198		A	63	GLY	23	-23.006	-23.006		A
A	382	VAL	25	-24.535	-24.588		A	64	VAL	25	-24.259	-24.344		A	64	VAL	25	-24.257	-24.343		A	64	VAL	25	-24.259	-24.344		A	64	VAL	25	-24.261	-24.346		A	64	VAL	25	-24.679	-24.716		A	64	VAL	25	-25.484	-25.429		A
A	383	SER	3	-22.649	-20.389		A	65	SER	3	-22.418	-20.185		A	65	SER	3	-22.418	-20.185		A	65	SER	3	-22.413	-20.181		A	65	SER	3	-22.424	-20.191		A	65	SER	3	-22.945	-20.651		A	65	SER	3	-23.741	-21.356		A
A	384	PRO	16	-23.557	-22.688		A	66	PRO	16	-23.415	-22.562		A	66	PRO	16	-23.413	-22.561		A	66	PRO	16	-23.414	-22.562		A	66	PRO	16	-23.415	-22.563		A	66	PRO	16	-24.037	-23.113		A	66	PRO	16	-24.888	-23.866		A
A	385	THR	0	-22.636	-20.033		A	67	THR	0	-22.39	-19.815		A	67	THR	0	-22.387	-19.813		A	67	THR	0	-22.385	-19.811		A	67	THR	0	-22.391	-19.816		A	67	THR	0	-23.004	-20.359		A	67	THR	0	-23.56	-20.85		A
A	386	LYS	6	-22.1	-20.249		A	68	LYS	5	-22.062	-20.1		A	68	LYS	5	-22.062	-20.1		A	68	LYS	5	-22.062	-20.099		A	68	LYS	6	-22.067	-20.219		A	68	LYS	5	-22.553	-20.535		A	68	LYS	5	-22.765	-20.722		A
A	387	LEU	29	-26.294	-26.605		A	69	LEU	29	-26.326	-26.633		A	69	LEU	29	-26.326	-26.633		A	69	LEU	29	-26.326	-26.633		A	69	LEU	29	-26.314	-26.623		A	69	LEU	29	-26.797	-27.05		A	69	LEU	29	-27.277	-27.475		A
A	388	ASN	10	-24.827	-23.122		A	70	ASN	10	-24.742	-23.046		A	70	ASN	10	-24.74	-23.045		A	70	ASN	10	-24.741	-23.046		A	70	ASN	11	-24.744	-23.163		A	70	ASN	10	-25.183	-23.437		A	70	ASN	10	-25.31	-23.549		A
A	389	ASP	8	-23.314	-21.553		A	71	ASP	9	-23.179	-21.548		A	71	ASP	9	-23.177	-21.547		A	71	ASP	9	-23.176	-21.545		A	71	ASP	9	-23.193	-21.561		A	71	ASP	9	-23.567	-21.892		A	71	ASP	9	-23.641	-21.957		A
A	390	LEU	22	-24.468	-24.184		A	72	LEU	23	-24.547	-24.369		A	72	LEU	22	-24.548	-24.255		A	72	LEU	23	-24.551	-24.373		A	72	LEU	22	-24.527	-24.236		A	72	LEU	22	-24.911	-24.576		A	72	LEU	22	-25.038	-24.688		A
A	391	CYS	21	-25.454	-24.942		A	73	CYS	18	-25.44	-24.584		A	73	CYS	18	-25.44	-24.585		A	73	CYS	18	-25.443	-24.587		A	73	CYS	18	-25.451	-24.594		A	73	CYS	17	-25.291	-24.338		A	73	CYS	17	-25.301	-24.346		A
A	392	PHE	27	-25.307	-25.502		A	74	PHE	27	-25.316	-25.51		A	74	PHE	27	-25.316	-25.51		A	74	PHE	27	-25.317	-25.511		A	74	PHE	28	-25.315	-25.624		A	74	PHE	28	-25.155	-25.482		A	74	PHE	28	-25.164	-25.49		A
A	393	THR	7	-22.15	-20.408		A	75	THR	7	-22.132	-20.392		A	75	THR	7	-22.132	-20.392		A	75	THR	7	-22.135	-20.395		A	75	THR	7	-22.144	-20.403		A	75	THR	7	-22.003	-20.278		A	75	THR	7	-22.013	-20.286		A
A	394	ASN	7	-23.844	-21.907		A	76	ASN	9	-23.696	-22.006		A	76	ASN	9	-23.692	-22.002		A	76	ASN	9	-23.695	-22.005		A	76	ASN	9	-23.669	-21.982		A	76	ASN	9	-23.483	-21.817		A	76	ASN	9	-23.485	-21.819		A
A	395	VAL	34	-28.155	-28.827		A	77	VAL	33	-27.585	-28.207		A	77	VAL	33	-27.581	-28.204		A	77	VAL	34	-27.582	-28.32		A	77	VAL	33	-27.585	-28.208		A	77	VAL	34	-27.703	-28.427		A	77	VAL	34	-27.913	-28.613		A
A	396	TYR	20	-27.046	-26.236		A	78	TYR	22	-26.925	-26.359		A	78	TYR	22	-26.922	-26.356		A	78	TYR	22	-26.922	-26.356		A	78	TYR	22	-26.927	-26.361		A	78	TYR	22	-27.011	-26.434		A	78	TYR	22	-27.615	-26.97		A
A	397	ALA	21	-27.359	-26.627		A	79	ALA	20	-27.404	-26.552		A	79	ALA	20	-27.383	-26.534		A	79	ALA	20	-27.687	-26.803		A	79	ALA	20	-26.56	-25.806		A	79	ALA	20	-27.543	-26.675		A	79	ALA	20	-28.162	-27.223		A
A	398	ASP	29	-24.095	-24.659		A	80	ASP	28	-23.59	-24.097		A	80	ASP	28	-23.555	-24.066		A	80	ASP	28	-24.042	-24.497		A	80	ASP	28	-22.375	-23.022		A	80	ASP	27	-23.72	-24.098		A	80	ASP	27	-24.44	-24.734		A
A	399	SER	21	-20.763	-20.791		A	81	SER	24	-20.851	-21.213		A	81	SER	24	-20.813	-21.179		A	81	SER	24	-21.338	-21.644		A	81	SER	24	-19.371	-19.903		A	81	SER	24	-20.724	-21.1		A	81	SER	24	-21.465	-21.756		A
A	400	PHE	33	-13.482	-15.726		A	82	PHE	30	-13.867	-15.723		A	82	PHE	30	-13.822	-15.682		A	82	PHE	30	-14.484	-16.268		A	82	PHE	30	-11.637	-13.749		A	82	PHE	30	-13.698	-15.573		A	82	PHE	30	-14.485	-16.269		A
A	401	VAL	31	-11.338	-13.599		A	83	VAL	28	-11.983	-13.825		A	83	VAL	28	-11.935	-13.783		A	83	VAL	28	-12.639	-14.406		A	83	VAL	29	-9.449	-11.697		A	83	VAL	28	-11.778	-13.643		A	83	VAL	28	-12.599	-14.37		A
A	402	ILE	35	-9.471	-12.407		A	84	ILE	33	-10.142	-12.771		A	84	ILE	33	-10.083	-12.718		A	84	ILE	33	-10.947	-13.483		A	84	ILE	33	-7.51	-10.441		A	84	ILE	33	-9.846	-12.508		A	84	ILE	33	-10.803	-13.356		A
A	403	ARG	28	-5.999	-8.529		A	85	ARG	26	-6.753	-8.967		A	85	ARG	26	-6.694	-8.914		A	85	ARG	26	-7.549	-9.671		A	85	ARG	26	-4.175	-6.685		A	85	ARG	26	-6.12	-8.406		A	85	ARG	26	-7.176	-9.341		A
A	404	GLY	20	-7.192	-8.665		A	86	GLY	19	-8.006	-9.271		A	86	GLY	19	-7.957	-9.227		A	86	GLY	19	-8.704	-9.888		A	86	GLY	19	-5.804	-7.321		A	86	GLY	20	-7.837	-9.236		A	86	GLY	19	-8.823	-9.994		A
A	405	ASP	11	-5.449	-6.087		A	87	ASP	12	-6.236	-6.899		A	87	ASP	12	-6.038	-6.723		A	87	ASP	12	-7.034	-7.605		A	87	ASP	12	-4.103	-5.011		A	87	ASP	12	-5.471	-6.222		A	87	ASN	12	-6.852	-7.444		A
A	406	GLU	30	-6.603	-9.294		A	88	GLU	30	-7.191	-9.814		A	88	GLU	30	-7.119	-9.75		A	88	GLU	30	-8.124	-10.64		A	88	GLU	31	-5.096	-8.075		A	88	GLU	31	-6.577	-9.386		A	88	GLU	31	-7.907	-10.563		A
A	407	VAL	29	-11.29	-13.327		A	89	VAL	29	-11.79	-13.769		A	89	VAL	29	-11.729	-13.716		A	89	VAL	29	-12.57	-14.46		A	89	VAL	29	-9.953	-12.144		A	89	VAL	29	-11.618	-13.617		A	89	VAL	30	-12.971	-14.93		A
A	408	ARG	7	-10.358	-9.972		A	90	ARG	7	-10.742	-10.311		A	90	ARG	7	-10.681	-10.258		A	90	ARG	7	-11.514	-10.994		A	90	ARG	7	-9.316	-9.049		A	90	ARG	7	-10.676	-10.253		A	90	SER	7	-11.829	-11.274		A
A	409	GLN	20	-8.68	-9.982		A	91	GLN	21	-9.022	-10.4		A	91	GLN	21	-8.951	-10.337		A	91	GLN	21	-9.952	-11.222		A	91	GLN	20	-7.494	-8.932		A	91	GLN	21	-8.264	-9.729		A	91	GLN	21	-9.721	-11.018		A
A	410	ILE	35	-13.614	-16.073		A	92	ILE	35	-13.659	-16.113		A	92	ILE	35	-13.596	-16.058		A	92	ILE	35	-14.503	-16.86		A	92	ILE	36	-12.159	-14.901		A	92	ILE	35	-13.64	-16.096		A	92	ILE	35	-14.959	-17.264		A
A	411	ALA	15	-14.193	-14.286		A	93	ALA	14	-14.182	-14.161		A	93	ALA	14	-14.126	-14.111		A	93	ALA	14	-14.907	-14.803		A	93	ALA	14	-13.358	-13.432		A	93	ALA	15	-13.884	-14.012		A	93	ALA	14	-15.307	-15.157		A
A	412	PRO	17	-10.161	-10.948		A	94	PRO	16	-10.02	-10.708		A	94	PRO	16	-9.97	-10.663		A	94	PRO	16	-10.673	-11.286		A	94	PRO	15	-10.018	-10.591		A	94	PRO	16	-10.293	-10.95		A	94	PRO	16	-11.47	-11.991		A
A	413	GLY	9	-6.138	-6.467		A	95	GLY	10	-6.043	-6.498		A	95	GLY	10	-5.987	-6.449		A	95	GLY	10	-6.735	-7.11		A	95	GLY	10	-6.082	-6.533		A	95	GLY	10	-6.216	-6.651		A	95	GLY	10	-7.262	-7.577		A
A	414	GLN	21	-5.462	-7.249		A	96	GLN	20	-5.076	-6.792		A	96	GLN	20	-5.006	-6.731		A	96	GLN	20	-5.938	-7.555		A	96	GLN	20	-4.335	-6.137		A	96	GLN	20	-4.958	-6.688		A	96	GLN	20	-6.081	-7.682		A
A	415	THR	2	-3.313	-3.162		A	97	THR	2	-3.619	-3.433		A	97	THR	2	-3.543	-3.366		A	97	THR	2	-4.628	-4.326		A	97	THR	2	-2.71	-2.628		A	97	THR	2	-3.385	-3.226		A	97	THR	2	-4.317	-4.05		A
A	416	GLY	19	-4.714	-6.357		A	98	GLY	17	-5.105	-6.473		A	98	GLY	16	-4.995	-6.26		A	98	GLY	16	-6.261	-7.381		A	98	GLY	17	-3.581	-5.124		A	98	GLY	16	-4.86	-6.141		A	98	GLY	15	-5.768	-6.83		A
A	417	LYS	18	-4.128	-5.723		A	99	LYS	17	-4.46	-5.902		A	99	ASN	17	-4.337	-5.793		A	99	THR	18	-5.806	-7.208		A	99	LYS	17	-2.497	-4.165		A	99	ASN	17	-4.105	-5.588		A	99	ASN	17	-4.892	-6.285		A
A	418	ILE	27	-7.212	-9.487		A	100	ILE	27	-7.38	-9.636		A	100	ILE	27	-7.498	-9.74		A	100	ILE	27	-8.761	-10.859		A	100	ILE	27	-5.197	-7.704		A	100	ILE	27	-7.335	-9.597		A	100	ILE	27	-8.293	-10.444		A
A	419	ALA	18	-7.935	-9.093		A	101	ALA	18	-7.892	-9.055		A	101	ALA	18	-7.802	-8.974		A	101	ALA	18	-8.989	-10.025		A	101	ALA	18	-6.47	-7.796		A	101	ALA	18	-7.727	-8.909		A	101	ALA	18	-8.762	-9.824		A
A	420	ASP	10	-5.344	-5.879		A	102	ASP	11	-5.251	-5.912		A	102	ASP	11	-5.168	-5.839		A	102	ASP	11	-6.339	-6.875		A	102	ASP	11	-3.92	-4.734		A	102	ASP	11	-4.895	-5.597		A	102	ASP	11	-5.403	-6.047		A
A	421	TYR	20	-5.46	-7.132		A	103	TYR	21	-5.846	-7.589		A	103	TYR	21	-5.6	-7.371		A	103	TYR	21	-6.756	-8.394		A	103	TYR	21	-4.163	-6.099		A	103	TYR	21	-5.563	-7.338		A	103	TYR	21	-5.923	-7.656		A
A	422	ASN	33	-7.864	-10.755		A	104	ASN	35	-7.819	-10.945		A	104	ASN	35	-7.741	-10.876		A	104	ASN	35	-8.791	-11.805		A	104	ASN	35	-5.93	-9.273		A	104	ASN	35	-7.412	-10.585		A	104	ASN	35	-8.374	-11.436		A
A	423	TYR	33	-9.749	-12.423		A	105	TYR	34	-9.698	-12.493		A	105	TYR	34	-9.629	-12.432		A	105	TYR	34	-10.593	-13.285		A	105	TYR	34	-8.096	-11.075		A	105	TYR	34	-9.615	-12.419		A	105	TYR	34	-10.542	-13.239		A
A	424	LYS	14	-9.345	-9.88		A	106	LYS	18	-9.315	-10.314		A	106	LYS	18	-9.247	-10.254		A	106	LYS	18	-10.164	-11.065		A	106	LYS	18	-8.11	-9.247		A	106	LYS	18	-9.191	-10.204		A	106	LYS	18	-10.099	-11.008		A
A	425	LEU	33	-13.379	-15.636		A	107	LEU	33	-13.436	-15.685		A	107	LEU	33	-13.381	-15.637		A	107	LEU	33	-14.156	-16.323		A	107	LEU	33	-12.549	-14.901		A	107	LEU	33	-13.636	-15.863		A	107	LEU	33	-14.664	-16.773		A
A	426	PRO	13	-10.205	-10.526		A	108	PRO	12	-10.076	-10.298		A	108	PRO	12	-10.031	-10.257		A	108	PRO	12	-10.653	-10.808		A	108	PRO	12	-10.091	-10.311		A	108	PRO	12	-10.031	-10.257		A	108	PRO	12	-10.847	-10.98		A
A	427	ASP	1	-8.85	-7.948		A	109	ASP	2	-8.448	-7.706		A	109	ASP	2	-8.405	-7.669		A	109	ASP	2	-8.952	-8.152		A	109	ASP	2	-8.449	-7.708		A	109	ASP	2	-8.401	-7.665		A	109	ASP	2	-9.235	-8.403		A
A	428	ASP	2	-11.901	-10.763		A	110	ASP	4	-11.803	-10.906		A	110	ASP	4	-11.774	-10.88		A	110	ASP	4	-12.144	-11.207		A	110	ASP	4	-11.796	-10.899		A	110	ASP	4	-11.766	-10.873		A	110	ASP	4	-12.587	-11.6		A
A	429	PHE	26	-18.35	-19.23		A	111	PHE	26	-18.246	-19.138		A	111	PHE	26	-18.213	-19.109		A	111	PHE	26	-18.646	-19.492		A	111	PHE	26	-18.238	-19.131		A	111	PHE	26	-18.453	-19.321		A	111	PHE	26	-19.383	-20.144		A
A	430	THR	13	-23.554	-22.34		A	112	THR	12	-23.469	-22.15		A	112	THR	12	-23.466	-22.148		A	112	THR	12	-23.469	-22.15		A	112	THR	12	-23.466	-22.147		A	112	THR	12	-23.612	-22.277		A	112	THR	12	-24.61	-23.16		A
A	431	GLY	30	-27.818	-28.069		A	113	GLY	33	-27.679	-28.291		A	113	GLY	33	-27.656	-28.27		A	113	GLY	33	-27.961	-28.54		A	113	GLY	33	-27.677	-28.289		A	113	GLY	33	-28.003	-28.578		A	113	GLY	33	-28.885	-29.358		A
A	432	CYS	19	-27.432	-26.462		A	114	CYS	22	-27.454	-26.827		A	114	CYS	22	-27.423	-26.8		A	114	CYS	22	-27.82	-27.15		A	114	CYS	22	-27.445	-26.819		A	114	CYS	22	-27.89	-27.212		A	114	CYS	22	-28.958	-28.158		A
A	433	VAL	28	-25.83	-26.079		A	115	VAL	28	-25.646	-25.917		A	115	VAL	28	-25.607	-25.882		A	115	VAL	28	-26.118	-26.335		A	115	VAL	28	-24.846	-25.209		A	115	VAL	28	-25.805	-26.057		A	115	VAL	28	-27.013	-27.126		A
A	434	ILE	30	-24.29	-24.947		A	116	ILE	30	-24.587	-25.21		A	116	ILE	30	-24.559	-25.185		A	116	ILE	30	-24.992	-25.568		A	116	ILE	30	-23.498	-24.246		A	116	ILE	30	-24.941	-25.523		A	116	ILE	30	-26.091	-26.541		A
A	435	ALA	23	-15.772	-16.604		A	117	ALA	23	-16.216	-16.997		A	117	ALA	23	-16.181	-16.966		A	117	ALA	23	-16.679	-17.406		A	117	ALA	22	-14.765	-15.597		A	117	ALA	24	-16.362	-17.241		A	117	ALA	24	-17.562	-18.303		A
A	436	TRP	13	-13.771	-13.682		A	118	TRP	14	-14.444	-14.393		A	118	TRP	14	-14.416	-14.368		A	118	TRP	14	-14.81	-14.717		A	118	TRP	14	-12.913	-13.038		A	118	TRP	14	-14.606	-14.536		A	118	TRP	14	-15.589	-15.406		A
A	437	ASN	20	-8.167	-9.528		A	119	ASN	20	-8.315	-9.659		A	119	ASN	20	-8.285	-9.633		A	119	ASN	20	-8.692	-9.992		A	119	ASN	20	-6.474	-8.03		A	119	ASN	20	-8.292	-9.638		A	119	ASN	20	-9.118	-10.369		A
A	438	SER	30	-7.196	-9.819		A	120	SER	30	-7.834	-10.383		A	120	SER	30	-7.811	-10.363		A	120	SER	30	-8.145	-10.659		A	120	SER	30	-5.871	-8.646		A	120	SER	31	-7.806	-10.473		A	120	SER	31	-8.425	-11.021		A
A	439	ASN	12	-1.623	-2.816		A	121	ASN	12	-2.376	-3.483		A	121	ASN	12	-2.375	-3.482		A	121	ASN	12	-2.374	-3.481		A	121	ASN	12	-0.405	-1.738		A	121	ASN	12	-2.552	-3.638		A	121	ASN	12	-3.029	-4.061		A
A	440	ASN	6	-2.07	-2.522		A	122	ASN	6	-2.72	-3.098		A	122	ASN	6	-2.72	-3.097		A	122	ASN	6	-2.718	-3.096		A	122	ASN	6	-1.177	-1.732		A	122	LYS	6	-2.719	-3.096		A	122	LYS	6	-3.021	-3.363		A
A	441	LEU	17	-3.233	-4.817		A	123	LEU	17	-3.875	-5.384		A	123	LEU	17	-3.875	-5.384		A	123	LEU	17	-3.875	-5.384		A	123	LEU	17	-2.145	-3.853		A	123	LEU	17	-3.852	-5.364		A	123	LEU	17	-4.136	-5.616		A
A	442	ASP	31	-2.553	-5.824		A	124	ASP	33	-3.314	-6.728		A	124	ASP	33	-3.315	-6.729		A	124	ASP	33	-3.315	-6.728		A	124	ASP	33	-1.119	-4.785		A	124	ASP	33	-3.196	-6.624		A	124	ASP	33	-3.565	-6.95		A
A	443	SER	24	0.49	-2.327		A	125	SER	23	-0.264	-2.879		A	125	SER	23	-0.245	-2.861		A	125	SER	23	-0.549	-3.131		A	125	SER	23	2.068	-0.814		A	125	SER	23	0.075	-2.579		A	125	SER	23	-0.332	-2.939		A
A	444	LYS	4	0.958	0.388		A	126	LYS	4	0.265	-0.226		A	126	LYS	4	0.264	-0.226		A	126	LYS	4	0.266	-0.225		A	126	LYS	4	2.173	1.463		A	126	LYS	4	0.478	-0.037		A	126	LYS	4	0.631	0.099		A
A	445	VAL	0	3.187	2.821		A	127	VAL	0	2.451	2.169		A	127	VAL	0	2.45	2.169		A	127	VAL	0	2.451	2.169		A	127	VAL	0	4.197	3.715		A	127	VAL	0	2.489	2.203		A	127	VAL	0	2.615	2.314		A
A	446	GLY	0	3.281	2.903		A	128	GLY	0	2.562	2.267		A	128	GLY	0	2.561	2.267		A	128	GLY	0	2.562	2.268		A	128	GLY	0	4.489	3.973		A	128	SER	0	2.568	2.272		A	128	SER	0	2.697	2.387		A
A	447	GLY	5	1.281	0.559		A	129	GLY	5	0.47	-0.159		A	129	GLY	5	0.491	-0.141		A	129	GLY	5	0.175	-0.42		A	129	GLY	5	2.854	1.951		A	129	GLY	5	0.607	-0.038		A	129	GLY	5	0.793	0.127		A
A	448	ASN	28	-0.263	-3.452		A	130	ASN	28	-0.869	-3.989		A	130	ASN	28	-0.844	-3.967		A	130	ASN	28	-1.22	-4.3		A	130	ASN	28	1.706	-1.71		A	130	ASN	28	-0.843	-3.966		A	130	ASN	28	-0.644	-3.79		A
A	449	TYR	4	-1.6	-1.876		A	131	TYR	4	-1.984	-2.216		A	131	TYR	4	-1.749	-2.008		A	131	TYR	4	-2.258	-2.458		A	131	TYR	4	0.787	0.237		A	131	TYR	4	-2.297	-2.493		A	131	TYR	4	-2.331	-2.523		A
A	450	ASN	15	-1.852	-3.364		A	132	ASN	15	-2.392	-3.842		A	132	ASN	15	-2.19	-3.663		A	132	ASN	16	-2.651	-4.186		A	132	ASN	16	0.094	-1.757		A	132	ASN	16	-2.639	-4.175		A	132	ASN	17	-2.47	-4.141		A
A	451	TYR	35	-5.253	-8.674		A	133	TYR	35	-5.748	-9.112		A	133	TYR	35	-5.537	-8.925		A	133	TYR	35	-6.185	-9.499		A	133	TYR	35	-2.615	-6.339		A	133	TYR	35	-6.102	-9.425		A	133	TYR	35	-6.583	-9.851		A
A	452	LEU	22	-5.74	-7.61		A	134	LEU	23	-6.205	-8.136		A	134	LEU	23	-5.903	-7.869		A	134	LEU	23	-6.7	-8.574		A	134	ARG	23	-2.726	-5.057		A	134	LEU	23	-6.474	-8.374		A	134	LEU	23	-6.682	-8.558		A
A	453	TYR	20	-5.735	-7.375		A	135	TYR	17	-6.172	-7.418		A	135	TYR	17	-5.846	-7.129		A	135	TYR	18	-6.843	-8.126		A	135	TYR	17	-3.109	-4.706		A	135	TYR	17	-6.377	-7.599		A	135	TYR	17	-6.938	-8.095		A
A	454	ARG	30	-4.732	-7.638		A	136	ARG	27	-4.937	-7.474		A	136	ARG	27	-4.566	-7.146		A	136	ARG	27	-5.585	-8.048		A	136	ARG	27	-2.035	-4.906		A	136	ARG	27	-4.588	-7.165		A	136	ARG	27	-4.837	-7.386		A
A	455	LEU	12	-3.884	-4.817		A	137	LEU	12	-4.622	-5.471		A	137	LEU	12	-4.214	-5.11		A	137	LEU	12	-5.324	-6.092		A	137	LEU	12	-1.915	-3.075		A	137	LEU	12	-4.113	-5.02		A	137	LEU	12	-4.357	-5.236		A
A	456	PHE	10	-3.943	-4.64		A	138	PHE	9	-4.207	-4.758		A	138	PHE	9	-3.561	-4.186		A	138	PHE	9	-4.836	-5.315		A	138	PHE	9	-2.018	-2.821		A	138	PHE	9	-3.302	-3.958		A	138	PHE	9	-3.508	-4.139		A
A	457	ARG	24	-3.155	-5.553		A	139	ARG	24	-3.149	-5.547		A	139	ARG	24	-2.755	-5.198		A	139	ARG	24	-3.678	-6.015		A	139	ARG	24	-1.1	-3.733		A	139	ARG	24	-2.618	-5.077		A	139	ARG	24	-2.777	-5.218		A
A	458	LYS	13	-2.413	-3.631		A	140	LYS	13	-2.36	-3.584		A	140	LYS	13	-2.017	-3.28		A	140	LYS	13	-2.801	-3.974		A	140	LYS	13	-0.639	-2.06		A	140	LYS	13	-1.498	-2.821		A	140	LYS	13	-1.497	-2.82		A
A	459	SER	3	-1.625	-1.783		A	141	SER	7	-1.322	-1.975		A	141	SER	7	-1.082	-1.762		A	141	SER	7	-1.908	-2.493		A	141	SER	7	0.121	-0.698		A	141	SER	7	-0.545	-1.287		A	141	SER	7	-0.542	-1.285		A
A	460	ASN	11	-1.241	-2.363		A	142	ASN	11	-1.127	-2.263		A	142	ASN	11	-1.057	-2.201		A	142	ASN	11	-1.994	-3.029		A	142	ASN	11	0.205	-1.083		A	142	ASN	11	-0.286	-1.518		A	142	ASN	11	-0.559	-1.76		A
A	461	LEU	29	-3.902	-6.789		A	143	LEU	28	-3.765	-6.552		A	143	LEU	28	-3.697	-6.492		A	143	LEU	28	-4.607	-7.297		A	143	LEU	28	-2.591	-5.513		A	143	LEU	28	-3.656	-6.456		A	143	LEU	28	-3.959	-6.723		A
A	462	LYS	1	-3.756	-3.439		A	144	LYS	1	-3.677	-3.369		A	144	LYS	1	-3.621	-3.32		A	144	LYS	1	-4.363	-3.977		A	144	LYS	1	-2.812	-2.603		A	144	LYS	1	-3.597	-3.299		A	144	LYS	1	-3.986	-3.643		A
A	463	PRO	12	-7.469	-7.99		A	145	PRO	12	-7.444	-7.968		A	145	PRO	12	-7.392	-7.922		A	145	PRO	12	-8.099	-8.548		A	145	PRO	12	-6.576	-7.2		A	145	PRO	12	-7.373	-7.905		A	145	PRO	12	-7.995	-8.456		A
A	464	PHE	19	-11.302	-12.187		A	146	PHE	19	-11.002	-11.922		A	146	PHE	19	-10.956	-11.881		A	146	PHE	19	-11.605	-12.456		A	146	PHE	19	-9.978	-11.016		A	146	PHE	19	-10.939	-11.866		A	146	PHE	19	-11.576	-12.43		A
A	465	GLU	13	-6.752	-7.47		A	147	GLU	13	-6.991	-7.682		A	147	GLU	13	-6.941	-7.638		A	147	GLU	13	-7.62	-8.239		A	147	GLU	13	-5.784	-6.614		A	147	GLU	13	-6.914	-7.614		A	147	GLU	13	-7.287	-7.944		A
A	466	ARG	16	-6.785	-7.844		A	148	ARG	14	-6.702	-7.541		A	148	ARG	14	-6.651	-7.496		A	148	ARG	14	-7.345	-8.11		A	148	ARG	14	-5.135	-6.155		A	148	ARG	14	-6.6	-7.451		A	148	ARG	14	-6.844	-7.667		A
A	467	ASP	28	-5.892	-8.434		A	149	ASP	28	-5.737	-8.297		A	149	ASP	28	-5.376	-7.978		A	149	ASP	28	-6.243	-8.745		A	149	ASP	28	-3.925	-6.694		A	149	ASP	28	-5.818	-8.369		A	149	ASP	28	-6.251	-8.752		A
A	468	ILE	9	-5.403	-5.817		A	150	ILE	6	-5.697	-5.731		A	150	ILE	6	-5.427	-5.492		A	150	ILE	6	-6.052	-6.046		A	150	ILE	6	-3.877	-4.121		A	150	ILE	6	-6.211	-6.187		A	150	ILE	6	-6.209	-6.185		A
A	469	SER	12	-4.063	-4.976		A	151	SER	9	-4.041	-4.611		A	151	SER	9	-3.705	-4.314		A	151	SER	9	-4.286	-4.828		A	151	SER	10	-2.052	-2.966		A	151	SER	9	-3.934	-4.516		A	151	SER	8	-3.933	-4.401		A
A	470	THR	16	-4.804	-6.092		A	152	THR	16	-5.327	-6.554		A	152	THR	16	-4.89	-6.168		A	152	THR	16	-5.481	-6.69		A	152	THR	16	-3.1	-4.583		A	152	THR	16	-5.328	-6.555		A	152	THR	16	-5.329	-6.556		A
A	471	GLU	9	-4.841	-5.32		A	153	GLU	9	-4.818	-5.299		A	153	GLU	9	-4.345	-4.88		A	153	GLU	9	-4.797	-5.28		A	153	GLU	9	-2.84	-3.549		A	153	GLU	9	-4.599	-5.105		A	153	GLU	9	-4.6	-5.106		A
A	472	ILE	16	-6.073	-7.215		A	154	ILE	16	-6.01	-7.159		A	154	ILE	16	-5.452	-6.665		A	154	ILE	16	-5.994	-7.144		A	154	ILE	16	-3.887	-5.28		A	154	ILE	16	-5.749	-6.928		A	154	ILE	16	-5.748	-6.927		A
A	473	TYR	20	-5.299	-6.989		A	155	TYR	19	-5.213	-6.799		A	155	TYR	20	-4.672	-6.435		A	155	TYR	19	-5.322	-6.895		A	155	TYR	19	-3.099	-4.928		A	155	TYR	19	-4.663	-6.312		A	155	TYR	19	-4.661	-6.31		A
A	474	GLN	8	-4.997	-5.343		A	156	GLN	8	-4.947	-5.298		A	156	GLN	8	-4.43	-4.84		A	156	GLN	8	-4.952	-5.302		A	156	GLN	9	-3.063	-3.746		A	156	GLN	9	-3.94	-4.522		A	156	GLN	9	-3.939	-4.521		A
A	475	ALA	16	-4.521	-5.841		A	157	ALA	16	-4.507	-5.829		A	157	ALA	16	-4.036	-5.412		A	157	ALA	16	-4.615	-5.924		A	157	ALA	16	-2.781	-4.301		A	157	ALA	16	-3.358	-4.812		A	157	ALA	16	-3.359	-4.813		A
A	476	GLY	2	-3.098	-2.972		A	158	GLY	2	-3.062	-2.94		A	158	GLY	2	-2.676	-2.598		A	158	GLY	2	-3.102	-2.975		A	158	GLY	2	-2.005	-2.004		A	158	GLY	2	-1.578	-1.626		A	158	GLY	2	-1.576	-1.625		A
A	477	SER	9	-3.923	-4.507		A	159	SER	9	-3.902	-4.489		A	159	SER	9	-3.51	-4.141		A	159	SER	9	-3.51	-4.141		A	159	SER	9	-2.726	-3.448		A	159	ASN	9	-2.238	-3.016		A	159	ASN	9	-2.237	-3.014		A
A	478	THR	0	-4.223	-3.737		A	160	THR	0	-4.198	-3.715		A	160	THR	0	-3.79	-3.354		A	160	THR	0	-3.79	-3.354		A	160	LYS	0	-2.832	-2.507		A	160	LYS	0	-2.593	-2.295		A	160	LYS	0	-2.592	-2.294		A
A	479	PRO	7	-4.789	-5.044		A	161	PRO	7	-4.777	-5.033		A	161	PRO	7	-4.276	-4.589		A	161	PRO	7	-4.276	-4.589		A	161	PRO	7	-3.606	-3.996		A	161	PRO	7	-3.69	-4.07		A	161	PRO	7	-3.689	-4.07		A
A	480	CYS	14	-5.478	-6.458		A	162	CYS	14	-5.471	-6.452		A	162	CYS	14	-4.911	-5.956		A	162	CYS	14	-4.91	-5.956		A	162	CYS	14	-4.419	-5.521		A	162	CYS	14	-4.762	-5.824		A	162	CYS	14	-4.762	-5.825		A
A	481	ASN	1	-4.987	-4.528		A	163	ASN	1	-4.949	-4.495		A	163	ASN	1	-4.4	-4.009		A	163	ASN	1	-4.4	-4.009		A	163	ASN	1	-4.069	-3.716		A	163	ASN	1	-4.582	-4.17		A	163	ASN	1	-4.58	-4.169		A
A	482	GLY	6	-5.107	-5.209		A	164	GLY	6	-5.074	-5.18		A	164	GLY	6	-4.455	-4.633		A	164	GLY	6	-4.454	-4.632		A	164	GLY	6	-4.276	-4.474		A	164	GLY	6	-4.991	-5.107		A	164	GLY	6	-4.99	-5.106		A
A	483	VAL	12	-6.323	-6.976		A	165	VAL	11	-6.282	-6.825		A	165	VAL	11	-5.595	-6.216		A	165	VAL	11	-5.595	-6.216		A	165	VAL	11	-4.35	-5.115		A	165	VAL	11	-6.365	-6.898		A	165	VAL	11	-6.365	-6.898		A
A	484	GLU	1	-5.756	-5.209		A	166	GLU	1	-5.766	-5.218		A	166	LYS	1	-4.981	-4.523		A	166	LYS	1	-4.981	-4.524		A	166	GLU	1	-4.129	-3.769		A	166	ALA	1	-6.279	-5.672		A	166	ALA	1	-6.28	-5.673		A
A	485	GLY	3	-5.737	-5.422		A	167	GLY	2	-5.742	-5.312		A	167	GLY	2	-5.041	-4.692		A	167	GLY	2	-5.372	-4.985		A	167	GLY	2	-4.155	-3.907		A	167	GLY	2	-5.951	-5.496		A	167	GLY	2	-5.953	-5.498		A
A	486	PHE	2	-5.62	-5.204		A	168	PHE	3	-5.641	-5.337		A	168	PHE	3	-5.005	-4.774		A	168	PHE	3	-5.341	-5.071		A	168	PHE	3	-4.126	-3.997		A	168	PHE	3	-5.271	-5.01		A	168	PHE	3	-5.272	-5.011		A
A	487	ASN	6	-5.224	-5.313		A	169	ASN	8	-5.223	-5.542		A	169	ASN	8	-4.636	-5.023		A	169	ASN	8	-5.05	-5.389		A	169	ASN	8	-3.543	-4.056		A	169	ASN	8	-4.393	-4.808		A	169	ASN	8	-4.395	-4.81		A
A	488	CYS	11	-6.604	-7.109		A	170	CYS	10	-6.587	-6.98		A	170	CYS	10	-5.935	-6.403		A	170	CYS	10	-6.408	-6.821		A	170	CYS	10	-4.664	-5.277		A	170	CYS	10	-6.185	-6.623		A	170	CYS	10	-6.185	-6.624		A
A	489	TYR	12	-6.365	-7.013		A	171	TYR	13	-6.626	-7.359		A	171	TYR	13	-5.991	-6.797		A	171	TYR	13	-6.576	-7.314		A	171	TYR	13	-4.521	-5.496		A	171	TYR	13	-6.487	-7.236		A	171	TYR	13	-6.488	-7.237		A
A	490	PHE	9	-6.706	-6.97		A	172	PHE	9	-6.699	-6.963		A	172	PHE	9	-6.088	-6.423		A	172	PHE	9	-6.752	-7.011		A	172	PHE	9	-4.366	-4.899		A	172	PHE	9	-6.803	-7.056		A	172	PHE	9	-6.804	-7.056		A
A	491	PRO	24	-5.64	-7.751		A	173	PRO	23	-5.602	-7.603		A	173	PRO	23	-5.086	-7.146		A	173	PRO	23	-5.928	-7.892		A	173	PRO	23	-3.12	-5.406		A	173	PRO	23	-5.265	-7.304		A	173	PRO	23	-5.127	-7.182		A
A	492	LEU	16	-4.223	-5.578		A	174	LEU	14	-4.515	-5.606		A	174	LEU	14	-4.052	-5.196		A	174	LEU	14	-4.873	-5.922		A	174	LEU	14	-1.517	-2.952		A	174	LEU	14	-4.454	-5.552		A	174	LEU	14	-4.58	-5.663		A
A	493	GLN	15	-3.371	-4.709		A	175	GLN	15	-3.83	-5.115		A	175	GLN	15	-3.388	-4.723		A	175	GLN	15	-4.234	-5.472		A	175	GLN	15	-1.019	-2.627		A	175	ARG	13	-4.084	-5.109		A	175	ARG	13	-4.226	-5.235		A
A	494	SER	10	-3.356	-4.12		A	176	SER	10	-3.941	-4.637		A	176	SER	10	-3.583	-4.321		A	176	SER	10	-4.331	-4.983		A	176	SER	10	-0.842	-1.895		A	176	SER	10	-4.358	-5.007		A	176	SER	10	-4.504	-5.136		A
A	495	TYR	36	-3.006	-6.8		A	177	TYR	35	-3.989	-7.555		A	177	TYR	35	-3.73	-7.326		A	177	TYR	35	-4.493	-8.001		A	177	TYR	35	-0.901	-4.822		A	177	TYR	35	-4.093	-7.647		A	177	TYR	35	-4.819	-8.29		A
A	496	GLY	4	-0.385	-0.801		A	178	GLY	2	-1.188	-1.281		A	178	GLY	2	-0.964	-1.083		A	178	GLY	2	-1.568	-1.617		A	178	GLY	2	1.625	1.209		A	178	SER	4	-1.305	-1.615		A	178	SER	4	-1.434	-1.729		A
A	497	PHE	26	-0.003	-2.993		A	179	PHE	27	-1.099	-4.077		A	179	PHE	27	-1.064	-4.047		A	179	PHE	27	-1.586	-4.508		A	179	PHE	26	1.626	-1.551		A	179	PHE	27	-0.708	-3.731		A	179	PHE	26	-1.176	-4.031		A
A	498	GLN	4	2.468	1.724		A	180	GLN	6	1.491	0.629		A	180	GLN	6	1.515	0.65		A	180	GLN	6	1.165	0.341		A	180	GLN	4	3.871	2.966		A	180	ARG	5	1.845	1.058		A	180	ARG	5	1.761	0.983		A
A	499	PRO	5	2.579	1.708		A	181	PRO	5	1.491	0.745		A	181	PRO	5	1.633	0.87		A	181	PRO	5	1.634	0.871		A	181	PRO	5	3.561	2.577		A	181	PRO	5	2.016	1.209		A	181	PRO	5	1.634	0.871		A
A	500	THR	2	3.632	2.985		A	182	THR	2	2.587	2.06		A	182	THR	2	2.587	2.06		A	182	THR	2	2.588	2.061		A	182	THR	2	4.535	3.784		A	182	THR	2	2.965	2.394		A	182	THR	2	2.901	2.338		A
A	501	ASN	25	2.821	-0.378		A	183	TYR	25	1.64	-1.424		A	183	TYR	25	1.668	-1.399		A	183	TYR	25	1.26	-1.76		A	183	ASN	26	3.97	0.523		A	183	TYR	25	2.148	-0.974		A	183	TYR	25	1.639	-1.424		A
A	502	GLY	6	2.404	1.437		A	184	GLY	6	1.39	0.54		A	184	GLY	6	1.415	0.562		A	184	GLY	6	1.275	0.438		A	184	GLY	5	3.732	2.728		A	184	GLY	6	1.954	1.039		A	184	GLY	5	1.554	0.8		A
A	503	VAL	4	-1.027	-1.369		A	185	VAL	4	-2.063	-2.285		A	185	VAL	4	-2.033	-2.259		A	185	VAL	4	-2.461	-2.638		A	185	VAL	4	-0.241	-0.673		A	185	VAL	4	-1.815	-2.066		A	185	VAL	4	-2.564	-2.729		A
A	504	GLY	3	-2.493	-2.552		A	186	GLY	4	-3.487	-3.546		A	186	GLY	4	-3.445	-3.509		A	186	GLY	4	-4.069	-4.061		A	186	GLY	4	-1.439	-1.734		A	186	GLY	4	-2.802	-2.94		A	186	GLY	3	-3.811	-3.717		A
A	505	TYR	13	-0.902	-2.293		A	187	TYR	13	-2.286	-3.519		A	187	TYR	13	-2.24	-3.477		A	187	TYR	13	-2.921	-4.08		A	187	TYR	12	0.043	-1.342		A	187	HIS	12	-1.475	-2.686		A	187	HIS	12	-2.349	-3.458		A
A	506	GLN	18	-2.395	-4.19		A	188	GLN	17	-3.149	-4.742		A	188	GLN	17	-3.341	-4.911		A	188	GLN	17	-3.675	-5.207		A	188	GLN	18	-0.685	-2.676		A	188	GLN	17	-3.102	-4.701		A	188	GLN	17	-3.841	-5.354		A
A	507	PRO	33	-6.26	-9.335		A	189	PRO	31	-7.05	-9.804		A	189	PRO	31	-7.009	-9.768		A	189	PRO	31	-7.611	-10.301		A	189	PRO	31	-4.518	-7.564		A	189	PRO	31	-6.791	-9.575		A	189	PRO	31	-7.556	-10.252		A
A	508	TYR	26	-8.996	-10.952		A	190	TYR	26	-9.69	-11.566		A	190	TYR	26	-9.65	-11.53		A	190	TYR	26	-10.257	-12.067		A	190	TYR	26	-7.469	-9.6		A	190	TYR	26	-9.576	-11.464		A	190	TYR	26	-10.527	-12.307		A
A	509	ARG	19	-14.336	-14.872		A	191	ARG	19	-14.589	-15.097		A	191	ARG	19	-14.552	-15.064		A	191	ARG	19	-15.085	-15.535		A	191	ARG	20	-12.525	-13.384		A	191	ARG	19	-14.545	-15.057		A	191	ARG	19	-15.414	-15.826		A
A	510	VAL	37	-17.959	-20.149		A	192	VAL	37	-18.348	-20.493		A	192	VAL	37	-18.308	-20.458		A	192	VAL	37	-18.9	-20.981		A	192	VAL	37	-16.535	-18.889		A	192	VAL	37	-18.299	-20.449		A	192	VAL	37	-19.33	-21.362		A
A	511	VAL	27	-24.383	-24.684		A	193	VAL	30	-24.348	-24.998		A	193	VAL	29	-24.311	-24.851		A	193	VAL	30	-24.813	-25.409		A	193	VAL	28	-23.135	-23.695		A	193	VAL	29	-24.363	-24.896		A	193	VAL	30	-25.292	-25.834		A
A	512	VAL	35	-26.659	-27.618		A	194	VAL	32	-26.707	-27.316		A	194	VAL	32	-26.671	-27.283		A	194	VAL	32	-27.188	-27.741		A	194	VAL	32	-25.704	-26.428		A	194	VAL	32	-26.762	-27.364		A	194	VAL	32	-27.749	-28.238		A
A	513	LEU	37	-29.407	-30.28		A	195	LEU	37	-29.433	-30.303		A	195	LEU	37	-29.409	-30.282		A	195	LEU	37	-29.754	-30.588		A	195	LEU	37	-28.791	-29.735		A	195	LEU	36	-29.729	-30.45		A	195	LEU	36	-30.554	-31.18		A
A	514	SER	22	-27.409	-26.787		A	196	SER	24	-27.475	-27.076		A	196	SER	24	-27.452	-27.055		A	196	SER	24	-27.784	-27.349		A	196	SER	24	-27.479	-27.079		A	196	SER	24	-27.687	-27.263		A	196	SER	24	-28.448	-27.936		A
A	515	PHE	33	-28.064	-28.632		A	197	PHE	31	-28.193	-28.515		A	197	PHE	31	-28.189	-28.512		A	197	PHE	31	-28.188	-28.512		A	197	PHE	31	-28.179	-28.504		A	197	PHE	31	-28.614	-28.889		A	197	PHE	31	-29.249	-29.45		A
A	516	GLU	18	-23.193	-22.596		A	198	GLU	17	-22.889	-22.211		A	198	GLU	17	-22.887	-22.21		A	198	GLU	17	-22.888	-22.211		A	198	GLU	17	-22.882	-22.205		A	198	GLU	17	-22.759	-22.097		A	198	GLU	17	-23.043	-22.348		A
A	517	LEU	12	-21.205	-20.146		A	199	LEU	12	-21.042	-20.002		A	199	LEU	12	-21.042	-20.002		A	199	LEU	12	-21.041	-20.002		A	199	LEU	12	-21.047	-20.007		A	199	LEU	12	-20.792	-19.781		A	199	LEU	12	-20.794	-19.782		A
A	518	LEU	11	-17.69	-16.92		A	200	LEU	9	-16.762	-15.87		A	200	LEU	9	-16.76	-15.867		A	200	LEU	9	-16.759	-15.867		A	200	LEU	9	-16.996	-16.076		A	200	LEU	9	-16.753	-15.862		A	200	LEU	9	-16.751	-15.859		A
A	519	HIS	0	-14.383	-12.729		A	201	HIS	0	-14.344	-12.695		A	201	HIS	0	-14.343	-12.694		A	201	HIS	0	-14.342	-12.693		A	201	HIS	0	-14.334	-12.686		A	201	HIS	0	-14.336	-12.688		A	201	HIS	0	-14.336	-12.687		A
A	520	ALA	12	-14.431	-14.151		A	202	ALA	12	-13.893	-13.675		A	202	ALA	12	-13.893	-13.675		A	202	ALA	12	-13.891	-13.673		A	202	ALA	12	-13.897	-13.679		A	202	ALA	12	-13.893	-13.675		A	202	ALA	12	-13.89	-13.672		A
A	521	PRO	6	-14.228	-13.282		A	203	PRO	6	-14.245	-13.297		A	203	PRO	6	-14.245	-13.297		A	203	PRO	6	-14.246	-13.298		A	203	PRO	6	-14.25	-13.301		A	203	PRO	6	-14.248	-13.3		A	203	PRO	6	-14.249	-13.301		A
A	522	ALA	19	-20.769	-20.566		A	204	ALA	19	-20.761	-20.559		A	204	ALA	19	-20.761	-20.559		A	204	ALA	19	-20.761	-20.559		A	204	ALA	19	-20.755	-20.553		A	204	ALA	19	-20.646	-20.456		A	204	ALA	19	-20.652	-20.462		A
A	523	THR	13	-21.836	-20.82		A	205	THR	13	-21.807	-20.794		A	205	THR	13	-21.805	-20.792		A	205	THR	13	-21.805	-20.793		A	205	THR	13	-21.805	-20.793		A	205	THR	12	-21.637	-20.529		A	205	THR	12	-21.641	-20.532		A
A	524	VAL	25	-25.681	-25.603		A	206	VAL	24	-25.65	-25.46		A	206	VAL	24	-25.65	-25.46		A	206	VAL	24	-25.649	-25.459		A	206	VAL	24	-25.646	-25.456		A	206	VAL	24	-25.774	-25.57		A	206	VAL	25	-25.639	-25.566		A
A	525	CYS	17	-24.936	-24.024		A	207	CYS	17	-24.792	-23.896		A	207	CYS	17	-24.791	-23.895		A	207	CYS	17	-24.792	-23.896		A	207	CYS	16	-24.79	-23.779		A	207	CYS	17	-25.002	-24.082		A	207	CYS	17	-24.837	-23.936		A
A	526	GLY	19	-23.936	-23.369		A	208	GLY	18	-23.913	-23.233		A	208	GLY	18	-23.913	-23.233		A	208	GLY	18	-23.917	-23.237		A	208	GLY	18	-23.92	-23.24		A	208	GLY	18	-24.284	-23.561		A	208	GLY	18	-24.054	-23.358		A
A	527	PRO	13	-19.411	-18.674		A	209	PRO	12	-19.334	-18.49		A	209	PRO	12	-19.333	-18.49		A	209	PRO	12	-19.331	-18.488		A	209	PRO	12	-19.34	-18.496		A	209	PRO	12	-19.686	-18.802		A	209	PRO	12	-19.461	-18.603		A
A	528	LYS	19	-15.262	-15.692		A	210	LYS	19	-15.324	-15.747		A	210	LYS	19	-15.325	-15.747		A	210	LYS	19	-15.323	-15.746		A	210	LYS	19	-15.315	-15.739		A	210	LYS	19	-15.583	-15.976		A	210	LYS	19	-15.423	-15.834		A
A	529	LYS	3	-10.133	-9.313		A	211	LYS	3	-9.835	-9.049		A	211	LYS	3	-9.836	-9.05		A	211	LYS	3	-9.834	-9.048		A	211	LYS	3	-9.831	-9.045		A	211	LYS	3	-9.831	-9.046		A	211	LYS	3	-9.835	-9.049		A
A	530	SER	14	-9.421	-9.947		A	212	SER	13	-9.029	-9.486		A	212	SER	13	-9.03	-9.486		A	212	SER	13	-9.031	-9.487		A	212	SER	13	-9.029	-9.486		A	212	SER	13	-9.032	-9.488		A	212	SER	13	-9.038	-9.493		A
A	531	THR	8	-5.961	-6.195		A	213	THR	7	-5.989	-6.106		A	213	THR	7	-5.99	-6.106		A	213	THR	7	-5.989	-6.105		A	213	THR	7	-5.992	-6.108		A	213	THR	7	-5.99	-6.106		A	213	THR	7	-5.992	-6.108		A
A	532	ASN	5	-4.307	-4.386		A	214	ASN	3	-4.301	-4.152		A	214	ASN	3	-4.3	-4.151		A	214	ASN	3	-4.3	-4.15		A	214	ASN	3	-4.301	-4.151		A	214	ASN	3	-4.3	-4.15		A	214	ASN	3	-4.299	-4.15		A
A	533	LEU	5	-4.176	-4.27		A	215	LEU	5	-4.193	-4.286		A	215	LEU	5	-4.193	-4.286		A	215	LEU	5	-4.194	-4.287		A	215	LEU	4	-4.195	-4.172		A	215	LEU	4	-4.193	-4.171		A	215	LEU	4	-4.195	-4.172		A
A	534	VAL	12	-2.224	-3.348		A	216	VAL	12	-2.223	-3.347		A	216	VAL	12	-2.222	-3.347		A	216	VAL	12	-2.221	-3.346		A	216	VAL	12	-2.221	-3.346		A	216	VAL	12	-2.222	-3.346		A	216	VAL	12	-2.22	-3.345		A
A	535	LYS	0	-1.144	-1.012		A	217	LYS	0	-1.143	-1.011		A	217	LYS	0	-1.143	-1.011		A	217	LYS	0	-1.142	-1.011		A	217	LYS	0	-1.144	-1.012		A	217	LYS	0	-1.143	-1.012		A	217	LYS	0	-1.142	-1.011		A
A	536	ASN	0	-1.532	-1.356		A	218	ASN	0	-1.513	-1.339		A	218	ASN	0	-1.513	-1.339		A	218	ASN	0	-1.512	-1.338		A	218	ASN	0	-1.514	-1.34		A	218	ASN	0	-1.512	-1.338		A	218	ASN	0	-1.511	-1.337		A
A	537	LYS	12	-1.752	-2.931		A	219	LYS	12	-1.741	-2.92		A	219	LYS	12	-1.741	-2.92		A	219	LYS	12	-1.739	-2.919		A	219	LYS	12	-1.742	-2.921		A	219	LYS	12	-1.741	-2.92		A	219	LYS	12	-1.739	-2.919		A
A	538	CYS	5	-2.217	-2.537		A	220	CYS	5	-2.211	-2.532		A	220	CYS	5	-2.211	-2.532		A	220	CYS	5	-2.21	-2.531		A	220	CYS	5	-2.212	-2.533		A	220	CYS	5	-2.211	-2.532		A	220	CYS	5	-2.21	-2.531		A
A	539	VAL	14	-3.043	-4.303		A	221	VAL	14	-3.046	-4.306		A	221	VAL	14	-3.046	-4.306		A	221	VAL	14	-3.045	-4.305		A	221	VAL	14	-3.045	-4.305		A	221	VAL	14	-3.046	-4.305		A	221	VAL	14	-3.045	-4.304		A
A	540	ASN	7	-3.711	-4.089		A	222	ASN	8	-4.341	-4.762		A	222	ASN	8	-4.342	-4.763		A	222	ASN	8	-4.342	-4.763		A	222	ASN	8	-4.343	-4.764		A	222	ASN	8	-4.712	-5.09		A	222	ASN	8	-4.712	-5.09		A
A	541	PHE	9	-7.816	-7.952		A	223	PHE	9	-7.948	-8.069		A	223	PHE	9	-7.949	-8.069		A	223	PHE	9	-7.944	-8.065		A	223	PHE	9	-7.949	-8.07		A	223	PHE	9	-7.947	-8.068		A	223	PHE	9	-7.978	-8.096		A
[truncated: 17 more columns]
