# Supplementary material for: Design and Immunoinformatic Assessment of Candidate Multivariant mRNA Vaccine Construct against Immune Escape Variants of SARS-CoV-2
Source: Polymers (Basel). 2022 Aug 10;14(16):3263. doi: 10.3390/polym14163263 (PMC9414445; doi:10.3390/polym14163263)
Supplement: Supplementary file 1 [file polymers-14-03263-s001.zip › File S5.xlsx]

## Sheet: Final Construct
DOW-21
Chain ID	Residue ID	Residue Name	Contact Number	Propensity Score	Discotope Score
A	2	GLN	16	-8.186	-9.084
A	3	CYS	9	-10.809	-10.601
A	4	VAL	12	-8.571	-8.966
A	5	ASN	6	-8.823	-8.498
A	6	LEU	23	-7.463	-9.25
A	7	ARG	15	-7.091	-8.001
A	8	THR	16	-5.313	-6.542
A	9	ARG	0	-2.879	-2.548
A	10	THR	12	-2.261	-3.381
A	11	GLN	9	-3.344	-3.994
A	12	LEU	13	-0.713	-2.126
A	13	PRO	5	-2.402	-2.701
A	14	PRO	16	-5.103	-6.356
A	15	ALA	18	-5.831	-7.23
A	16	TYR	5	-7.146	-6.899
A	17	THR	23	-9.986	-11.482
A	18	ASN	3	-12.882	-11.745
A	19	SER	29	-14.657	-16.306
A	20	PHE	13	-14.517	-14.343
A	21	THR	23	-17.11	-17.787
A	22	ARG	34	-17.876	-19.73
A	23	GLY	36	-19.615	-21.499
A	24	VAL	28	-19.719	-20.672
A	25	TYR	34	-15.837	-17.926
A	26	TYR	22	-14.054	-14.968
A	27	PRO	24	-14.547	-15.634
A	28	ASP	15	-8.963	-9.657
A	29	LYS	6	-4.843	-4.976
A	30	VAL	13	-5.247	-6.139
A	31	PHE	2	-4.118	-3.874
A	32	ARG	20	-4.495	-6.278
A	33	SER	5	-5.784	-5.694
A	34	SER	8	-7.544	-7.596
A	35	VAL	7	-10.615	-10.199
A	36	LEU	12	-11.893	-11.905
A	37	HIS	24	-12.272	-13.621
A	38	SER	14	-13.83	-13.85
A	39	THR	25	-13.642	-14.948
A	40	GLN	3	-13.538	-12.326
A	41	ASP	23	-14.198	-15.21
A	42	LEU	20	-15.848	-16.326
A	43	PHE	32	-18.975	-20.473
A	44	LEU	37	-18.329	-20.477
A	45	PRO	16	-17.974	-17.747
A	46	PHE	27	-17.986	-19.022
A	47	PHE	9	-15.197	-14.484
A	48	SER	26	-15.432	-16.648
A	49	ASN	4	-12.229	-11.282
A	50	VAL	34	-13.786	-16.11
A	51	THR	20	-9.154	-10.401
A	52	TRP	17	-9.385	-10.261
A	53	PHE	26	-11.375	-13.057
A	54	HIS	23	-10.041	-11.532
A	55	ALA	34	-10.671	-13.354
A	56	ILE	23	-9.011	-10.62
A	57	SER	24	-5.147	-7.315
A	58	GLY	9	-1.694	-2.534
A	59	THR	16	-2.218	-3.803
A	60	ASN	14	0.662	-1.024
A	61	GLY	0	0.332	0.293
A	62	THR	10	-1.079	-2.105
A	63	LYS	15	-3.01	-4.389
A	64	ARG	18	-4.754	-6.277
A	65	PHE	19	-8.224	-9.463
A	66	ASP	20	-10.782	-11.842
A	67	ASN	34	-14.495	-16.738
A	68	PRO	15	-13.062	-13.285
A	69	VAL	17	-16.469	-16.53
A	70	LEU	29	-16.039	-17.53
A	71	PRO	8	-11.475	-11.075
A	72	PHE	25	-15.983	-17.02
A	73	ASN	14	-11.007	-11.351
A	74	ASP	10	-12.715	-12.402
A	75	GLY	28	-19.212	-20.223
A	76	VAL	30	-18.556	-19.872
A	77	TYR	32	-19.916	-21.306
A	78	PHE	34	-19.465	-21.137
A	79	ALA	37	-16.994	-19.295
A	80	SER	25	-13.463	-14.79
A	81	THR	25	-10.992	-12.603
A	82	GLU	34	-8.476	-11.411
A	83	LYS	13	-5.35	-6.23
A	84	SER	14	-3.854	-5.021
A	85	ASN	19	-9.173	-10.303
A	86	ILE	24	-11.102	-12.585
A	87	ILE	30	-16.733	-18.259
A	88	ARG	28	-19.557	-20.528
A	89	GLY	26	-23.731	-23.992
A	90	TRP	31	-24.703	-25.428
A	91	ILE	29	-24.165	-24.721
A	92	PHE	31	-22.719	-23.671
A	93	GLY	31	-20.686	-21.872
A	94	THR	12	-14.41	-14.133
A	95	THR	9	-13.824	-13.269
A	96	LEU	24	-16.288	-17.175
A	97	ASP	7	-13.402	-12.666
A	98	SER	6	-13.59	-12.717
A	99	LYS	2	-10.28	-9.328
A	100	THR	18	-12.571	-13.195
A	101	GLN	18	-15.445	-15.739
A	102	SER	33	-19.231	-20.815
A	103	LEU	32	-21.524	-22.729
A	104	LEU	35	-22.929	-24.318
A	105	ILE	28	-23.299	-23.84
A	106	VAL	21	-21.074	-21.065
A	107	ASN	24	-19.171	-19.727
A	108	ASN	20	-14.147	-14.82
A	109	ALA	16	-8.562	-9.417
A	110	THR	3	-4.215	-4.075
A	111	ASN	9	-10.172	-10.037
A	112	VAL	25	-15.016	-16.164
A	113	VAL	14	-17.249	-16.875
A	114	ILE	24	-19.082	-19.647
A	115	LYS	19	-18.983	-18.985
A	116	VAL	16	-19.347	-18.962
A	117	CYS	20	-17.917	-18.156
A	118	GLU	5	-15.31	-14.124
A	119	PHE	30	-15.923	-17.542
A	120	GLN	9	-15.169	-14.459
A	121	PHE	29	-16.672	-18.09
A	122	CYS	19	-15.145	-15.589
A	123	ASN	7	-13.658	-12.892
A	124	ASP	18	-14.257	-14.687
A	125	PRO	28	-18.132	-19.267
A	126	PHE	26	-16.402	-17.506
A	127	LEU	27	-14.903	-16.294
A	128	ASP	18	-9.086	-10.111
A	129	HIS	20	-3.885	-5.738
A	130	LYS	9	-1.944	-2.756
A	131	ASN	5	2.169	1.345
A	132	ASN	3	3.336	2.607
A	133	LYS	0	4.948	4.379
A	134	SER	4	4.769	3.761
A	135	TRP	13	1.546	-0.127
A	136	MET	6	-1.44	-1.964
A	137	GLU	19	-8.156	-9.403
A	138	SER	23	-10.075	-11.562
A	139	GLY	13	-13.752	-13.666
A	140	VAL	35	-16.537	-18.66
A	141	TYR	27	-15.936	-17.209
A	142	SER	12	-12.954	-12.844
A	143	SER	6	-13.217	-12.387
A	144	ALA	17	-15.487	-15.661
A	145	ASN	4	-14.222	-13.046
A	146	ASN	9	-13.781	-13.231
A	147	CYS	17	-15.249	-15.45
A	148	THR	12	-13.319	-13.168
A	149	PHE	21	-16.409	-16.937
A	150	GLU	5	-15.918	-14.663
A	151	TYR	22	-15.094	-15.888
A	152	VAL	2	-13.246	-11.952
A	153	SER	15	-12.427	-12.723
A	154	GLN	7	-11.916	-11.351
A	155	PRO	16	-13.737	-13.997
A	156	PHE	35	-16.744	-18.844
A	157	LEU	27	-14.606	-16.032
A	158	MET	17	-12.809	-13.291
A	159	ASP	20	-9.956	-11.111
A	160	LEU	20	-7.98	-9.362
A	161	GLU	14	-4.953	-5.994
A	162	GLY	13	-1.838	-3.121
A	163	LYS	13	-1.815	-3.101
A	164	GLN	0	-0.293	-0.259
A	165	GLY	1	0.183	0.047
A	166	ASN	2	0.78	0.46
A	167	PHE	14	-3.017	-4.28
A	168	LYS	20	-4.585	-6.358
A	169	ASN	17	-7.494	-8.587
A	170	LEU	28	-10.672	-12.665
A	171	ARG	27	-15.405	-16.739
A	172	GLU	33	-16.869	-18.724
A	173	PHE	32	-19.571	-21
A	174	VAL	26	-20.455	-21.092
A	175	PHE	35	-20.679	-22.326
A	176	LYS	25	-19.69	-20.3
A	177	ASN	22	-14.537	-15.395
A	178	ILE	14	-10.642	-11.028
A	179	ASP	3	-6.744	-6.314
A	180	GLY	3	-9.541	-8.789
A	181	TYR	11	-13.319	-13.052
A	182	PHE	24	-15.417	-16.404
A	183	LYS	21	-17.941	-18.293
A	184	ILE	29	-19.926	-20.97
A	185	TYR	24	-17.052	-17.851
A	186	SER	20	-17.152	-17.479
A	187	LYS	24	-13.65	-14.84
A	188	HIS	15	-12.685	-12.951
A	189	THR	27	-10.037	-11.988
A	190	PRO	8	-7.774	-7.8
A	191	ILE	27	-6.014	-8.427
A	192	ILE	2	-3.04	-2.92
A	193	VAL	17	-3.982	-5.479
A	194	ARG	2	-0.784	-0.924
A	195	GLU	11	-0.534	-1.738
A	196	PRO	14	-2.451	-3.779
A	197	GLU	28	-8.07	-10.362
A	198	ASP	6	-8.707	-8.395
A	199	LEU	34	-13.448	-15.811
A	200	PRO	21	-11.362	-12.47
A	201	GLN	10	-12.317	-12.051
A	202	GLY	13	-12.35	-12.425
A	203	PHE	24	-14.558	-15.644
A	204	SER	31	-14.227	-16.155
A	205	ALA	18	-15.307	-15.617
A	206	LEU	27	-18.448	-19.432
A	207	GLU	12	-13.301	-13.151
A	208	PRO	14	-14.732	-14.648
A	209	LEU	27	-15.341	-16.682
A	210	VAL	19	-15.38	-15.796
A	211	ASP	15	-13.42	-13.602
A	212	LEU	29	-15.319	-16.892
A	213	PRO	0	-11.454	-10.137
A	214	ILE	32	-13.341	-15.487
A	215	GLY	4	-10.908	-10.113
A	216	ILE	35	-14.801	-17.124
A	217	ASN	9	-12.669	-12.247
A	218	ILE	33	-15.626	-17.624
A	219	THR	5	-12.578	-11.706
A	220	ARG	12	-17.399	-16.778
A	221	PHE	33	-21.653	-22.958
A	222	GLN	26	-22.075	-22.527
A	223	THR	32	-22.054	-23.198
A	224	LEU	32	-21.456	-22.669
A	225	HIS	33	-16.592	-18.479
A	226	ARG	28	-12.434	-14.224
A	227	SER	25	-8.364	-10.277
A	228	TYR	16	-4.537	-5.855
A	229	LEU	14	-1.725	-3.136
A	230	THR	1	-0.756	-0.784
A	231	PRO	3	0.651	0.231
A	232	GLY	8	-0.761	-1.594
A	233	ASP	2	0.712	0.4
A	234	SER	10	1.055	-0.216
A	235	SER	0	0.838	0.742
A	236	SER	8	-0.999	-1.804
A	237	GLY	3	-1.348	-1.538
A	238	TRP	17	-2.097	-3.811
A	239	THR	31	-5.202	-8.169
A	240	ALA	20	-5.063	-6.781
A	241	GLY	17	-3.103	-4.701
A	242	ALA	10	-6.025	-6.482
A	243	ALA	30	-8.391	-10.876
A	244	ALA	21	-10.655	-11.845
A	245	TYR	35	-15.352	-17.612
A	246	TYR	32	-13.623	-15.736
A	247	VAL	28	-15.864	-17.26
A	248	GLY	31	-17.979	-19.477
A	249	TYR	9	-17.91	-16.885
A	250	LEU	30	-17.637	-19.059
A	251	GLN	16	-14.64	-14.796
A	252	PRO	4	-13.681	-12.568
A	253	ARG	26	-14.665	-15.969
A	254	THR	16	-15.562	-15.613
A	255	PHE	28	-17.841	-19.009
A	256	LEU	21	-16.609	-17.114
A	257	LEU	32	-16.584	-18.357
A	258	LYS	18	-13.831	-14.311
A	259	TYR	19	-9.603	-10.684
A	260	ASN	11	-7.994	-8.339
A	261	GLU	11	-7.567	-7.962
A	262	ASN	11	-7.818	-8.184
A	263	GLY	9	-6.591	-6.868
A	264	THR	9	-8.414	-8.481
A	265	ILE	32	-12.782	-14.992
A	266	THR	17	-12.689	-13.185
A	267	ASP	20	-15.845	-16.322
A	268	ALA	31	-18.469	-19.91
A	269	VAL	23	-18.544	-19.056
A	270	ASP	22	-18.615	-19.004
A	271	CYS	23	-16.535	-17.278
A	272	ALA	17	-15.446	-15.625
A	273	LEU	24	-15.919	-16.848
A	274	ASP	10	-12.782	-12.462
A	275	PRO	0	-10.806	-9.563
A	276	LEU	8	-12.419	-11.911
A	277	SER	22	-15.33	-16.097
A	278	GLU	4	-13.755	-12.633
A	279	THR	4	-13.176	-12.121
A	280	LYS	25	-14.292	-15.523
A	281	CYS	18	-16.029	-16.256
A	282	THR	8	-11.94	-11.487
A	283	LEU	10	-10.953	-10.844
A	284	LYS	7	-12.783	-12.118
A	285	GLY	14	-13.517	-13.573
A	286	GLY	17	-13.5	-13.902
A	287	GLY	19	-14.154	-14.711
A	288	ALA	18	-15.615	-15.89
A	289	GLY	9	-13.845	-13.288
A	290	GLY	1	-10.924	-9.782
A	291	ALA	14	-10.902	-11.258
A	292	GLY	0	-8.688	-7.689
A	293	GLY	11	-7.05	-7.504
A	294	ALA	2	-6.827	-6.272
A	295	ARG	12	-5.419	-6.176
A	296	VAL	3	-3.963	-3.852
A	297	GLN	3	-2.395	-2.465
A	298	PRO	11	-1.891	-2.938
A	299	THR	6	-2.313	-2.737
A	300	GLU	12	-2.01	-3.159
A	301	SER	11	-4.591	-5.328
A	302	ILE	13	-7.108	-7.785
A	303	VAL	13	-11.147	-11.36
A	304	ARG	10	-10.202	-10.178
A	305	PHE	23	-13.165	-14.296
A	306	PRO	16	-13.102	-13.435
A	307	ASN	4	-11.401	-10.55
A	308	ILE	18	-14.103	-14.552
A	309	THR	2	-12.758	-11.521
A	310	ASN	7	-13.675	-12.908
A	311	LEU	11	-19.112	-18.179
A	312	CYS	32	-24.515	-25.376
A	313	PRO	15	-23.825	-22.81
A	314	PHE	27	-27.318	-27.281
A	315	GLY	11	-21.9	-20.647
A	316	GLU	9	-19.647	-18.423
A	317	VAL	30	-22.051	-22.965
A	318	PHE	24	-21.306	-21.616
A	319	ASN	7	-15.196	-14.253
A	320	ALA	22	-13.23	-14.238
A	321	THR	0	-8.484	-7.508
A	322	ARG	5	-7.62	-7.318
A	323	PHE	33	-12.036	-14.447
A	324	ALA	19	-8.503	-9.71
A	325	SER	23	-5.386	-7.411
A	326	VAL	37	-7.285	-10.702
A	327	TYR	20	-5.506	-7.173
A	328	ALA	11	-6.092	-6.656
A	329	TRP	32	-9.346	-11.951
A	330	ASN	24	-13.332	-14.559
A	331	ARG	13	-19.419	-18.68
A	332	LYS	20	-22.232	-21.975
A	333	ARG	7	-23.21	-21.345
A	334	ILE	32	-25.521	-26.266
A	335	SER	13	-22.591	-21.488
A	336	ASN	0	-18.831	-16.666
A	337	CYS	16	-21.076	-20.493
A	338	VAL	15	-22.327	-21.484
A	339	ALA	32	-26.287	-26.944
A	340	ASP	13	-23.6	-22.381
A	341	TYR	30	-27.724	-27.986
A	342	SER	11	-23.112	-21.719
A	343	VAL	11	-20.538	-19.442
A	344	LEU	32	-24.728	-25.565
A	345	TYR	25	-22.929	-23.168
A	346	ASN	8	-19.052	-17.781
A	347	SER	15	-17.482	-17.196
A	348	ALA	13	-13.276	-13.244
A	349	SER	17	-12.775	-13.261
A	350	PHE	23	-15.585	-16.437
A	351	SER	20	-10.673	-11.746
A	352	THR	29	-13.028	-14.864
A	353	PHE	19	-19.795	-19.704
A	354	LYS	13	-18.022	-17.444
A	355	CYS	20	-21.843	-21.631
A	356	TYR	23	-19.954	-20.304
A	357	GLY	23	-21.062	-21.285
A	358	VAL	25	-23.795	-23.934
A	359	SER	3	-20.746	-18.705
A	360	PRO	16	-22.311	-21.585
A	361	THR	1	-20.899	-18.61
A	362	LYS	5	-20.907	-19.077
A	363	LEU	29	-25.995	-26.34
A	364	ASN	11	-23.428	-21.998
A	365	ASP	11	-22.466	-21.148
A	366	LEU	24	-23.297	-23.378
A	367	CYS	18	-24.882	-24.09
A	368	PHE	28	-25.059	-25.397
A	369	THR	7	-22.155	-20.412
A	370	ASN	9	-23.655	-21.969
A	371	VAL	34	-27.568	-28.308
A	372	TYR	21	-26.901	-26.222
A	373	ALA	20	-26.589	-25.831
A	374	ASP	27	-22.539	-23.052
A	375	SER	24	-19.328	-19.865
A	376	PHE	30	-11.952	-14.027
A	377	VAL	27	-9.921	-11.885
A	378	ILE	33	-8.003	-10.878
A	379	ARG	27	-4.939	-7.476
A	380	GLY	19	-6.051	-7.54
A	381	ASP	12	-4.081	-4.992
A	382	GLU	30	-4.979	-7.857
A	383	VAL	28	-9.795	-11.889
A	384	ARG	10	-8.819	-8.955
A	385	GLN	21	-7.261	-8.841
A	386	ILE	36	-11.986	-14.748
A	387	ALA	15	-12.867	-13.113
A	388	PRO	15	-9.35	-10
A	389	GLY	10	-5.872	-6.346
A	390	GLN	20	-3.588	-5.476
A	391	THR	2	-2.37	-2.327
A	392	GLY	16	-3.757	-5.165
A	393	ASN	18	-2.697	-4.457
A	394	ILE	27	-5.425	-7.906
A	395	ALA	18	-6.392	-7.727
A	396	ASP	10	-3.592	-4.329
A	397	TYR	21	-3.577	-5.581
A	398	ASN	36	-5.85	-9.317
A	399	TYR	34	-8.088	-11.068
A	400	LYS	18	-8.013	-9.162
A	401	LEU	32	-12.488	-14.732
A	402	PRO	13	-10.001	-10.346
A	403	ASP	2	-8.4	-7.664
A	404	ASP	4	-11.741	-10.851
A	405	PHE	26	-18.176	-19.075
A	406	THR	12	-23.466	-22.148
A	407	GLY	33	-27.36	-28.008
A	408	CYS	23	-27.214	-26.729
A	409	VAL	28	-24.661	-25.045
A	410	ILE	30	-23.21	-23.991
A	411	ALA	23	-14.317	-15.316
A	412	TRP	14	-12.755	-12.899
A	413	ASN	20	-6.747	-8.271
A	414	SER	29	-6.395	-8.994
A	415	ASN	12	-0.453	-1.781
A	416	ASN	6	-1.554	-2.065
A	417	LEU	16	-2.561	-4.107
A	418	ASP	32	-1.877	-5.341
A	419	SER	23	1.07	-1.698
A	420	LYS	4	1.696	1.041
A	421	VAL	0	3.76	3.327
A	422	GLY	0	3.976	3.519
A	423	GLY	5	2.097	1.281
A	424	ASN	28	0.894	-2.429
A	425	TYR	4	0.278	-0.214
A	426	ASN	16	0.101	-1.75
A	427	TYR	35	-2.924	-6.613
A	428	ARG	22	-2.888	-5.086
A	429	TYR	17	-3.234	-4.817
A	430	ARG	28	-1.63	-4.663
A	431	LEU	12	-1.353	-2.577
A	432	PHE	9	-1.012	-1.931
A	433	ARG	24	-0.056	-2.809
A	434	LYS	13	0.451	-1.096
A	435	SER	7	0.943	0.03
A	436	ASN	11	0.684	-0.66
A	437	LEU	28	-2.505	-5.437
A	438	LYS	1	-2.731	-2.532
A	439	PRO	12	-6.512	-7.143
A	440	PHE	19	-9.928	-10.972
A	441	GLU	13	-5.716	-6.554
A	442	ARG	13	-5.061	-5.974
A	443	ASP	28	-3.539	-6.352
A	444	ILE	6	-3.598	-3.875
A	445	SER	8	-1.347	-2.112
A	446	THR	16	-2.226	-3.81
A	447	GLU	9	-1.816	-2.642
A	448	ILE	16	-2.606	-4.146
A	449	TYR	19	-1.705	-3.694
A	450	GLN	8	-1.517	-2.263
A	451	ALA	16	-1.221	-2.921
A	452	GLY	1	-0.42	-0.487
A	453	ASN	9	-0.943	-1.869
A	454	LYS	0	-1.229	-1.088
A	455	PRO	7	-2.028	-2.6
A	456	CYS	14	-2.918	-4.192
A	457	ASN	1	-2.764	-2.561
A	458	GLY	6	-2.959	-3.309
A	459	VAL	11	-3.209	-4.105
A	460	LYS	1	-2.657	-2.466
A	461	GLY	2	-2.735	-2.651
A	462	PHE	3	-2.597	-2.643
A	463	ASN	7	-1.895	-2.482
A	464	CYS	10	-3.088	-3.883
A	465	TYR	13	-3.102	-4.241
A	466	PHE	9	-3.138	-3.812
A	467	PRO	23	-2.032	-4.443
A	468	LEU	14	-0.97	-2.468
A	469	GLN	15	-0.706	-2.35
A	470	SER	10	-1.042	-2.072
A	471	TYR	35	-1.342	-5.213
A	472	GLY	4	1.028	0.45
A	473	PHE	26	0.721	-2.352
A	474	GLN	6	3.178	2.123
A	475	PRO	5	3.195	2.252
A	476	THR	3	4.386	3.537
A	477	TYR	25	3.764	0.456
A	478	GLY	6	3.922	2.781
A	479	VAL	4	1.416	0.793
A	480	GLY	4	-1.974	-2.207
A	481	TYR	13	-0.612	-2.037
A	482	GLN	17	-1.858	-3.599
A	483	PRO	32	-5.715	-8.738
A	484	TYR	26	-8.381	-10.408
A	485	ARG	19	-13.35	-14
A	486	VAL	37	-16.856	-19.172
A	487	VAL	30	-23.695	-24.42
A	488	VAL	32	-26.009	-26.698
A	489	LEU	37	-28.788	-29.732
A	490	SER	24	-27.47	-27.071
A	491	PHE	30	-28.198	-28.405
A	492	GLU	17	-22.884	-22.208
A	493	LEU	12	-20.774	-19.765
A	494	LEU	10	-16.745	-15.969
A	495	HIS	0	-14.336	-12.687
A	496	ALA	12	-13.911	-13.691
A	497	PRO	6	-14.261	-13.311
A	498	ALA	19	-20.777	-20.572
A	499	THR	13	-21.823	-20.808
A	500	VAL	24	-25.36	-25.204
A	501	CYS	17	-23.957	-23.157
A	502	GLY	18	-22.902	-22.338
A	503	PRO	13	-18.988	-18.299
A	504	LYS	22	-14.808	-15.635
A	505	LYS	7	-9.585	-9.288
A	506	SER	13	-8.476	-8.996
A	507	THR	11	-5.558	-6.184
A	508	ASN	3	-3.135	-3.12
A	509	LEU	4	-3.117	-3.219
A	510	VAL	12	-1.435	-2.65
A	511	LYS	0	-0.953	-0.843
A	512	ASN	0	-1.395	-1.235
A	513	LYS	12	-2.302	-3.417
A	514	CYS	5	-2.371	-2.673
A	515	VAL	14	-2.798	-4.086
A	516	ASN	9	-4.571	-5.08
A	517	PHE	9	-7.417	-7.599
© 2005-2021 | IEDB Home
